# Supplementary material for: Innate antiviral defense demonstrates high energetic efficiency in a bony fish
Source: BMC Biol. 2021 Jul 13;19:138. doi: 10.1186/s12915-021-01069-2 (PMC8276435; doi:10.1186/s12915-021-01069-2)
Supplement: Supplementary file 2 — Additional file 2. Polinski et al. 2021 Collected and generated data. Microsoft Excel (.xlsx) file containing all collected and generated data pertaining to this study: Tab 1 – Sample inventory; Tab 2 – Timeline and mortality log; Tab 3 – Histopathology scoring; Tab 4 – qPCR primers. [file 12915_2021_1069_MOESM2_ESM.xlsx]

## Sheet: Sample inventory
Polinski et al 2021, Innate antiviral defense demonstrates high energetic efficiency in a bony fish. BMC Biology 19, 138
Sample inventory and collected data					Resp = Respirometer number; R (right set 1-4); L (left set 1-4)							Ct = qPCR threshold cycle					actb = Beta actin gene											Hb conc. = haemoglobin concentration (mM)							SMRq0.2 = standard metabolic rate; 0.2 quartile method (mg/h/Kg)							T0.5MO2max = Time spent above 50% MO2max (%)
Abbreviations:					Tank = experimental tank number							Copies/ug = quantity reverse transcribed viral genome copies per ug total RNA reverse transcirbed					ifna = type 1 interferon gene											Hb 21% = percent haemoglobin saturation at 21% oxygen							AAS = absolute aerobic scope (mg/h/Kg)							T0.8MO2max = Time spent above 80% MO2max (%)
NA = not available; no sample taken					Rsp wt. = fish weight at beginning of respirometry assessment (g)												mx1 = myxovirus resistence gene											P50 = Blood partial pressure at 50% oxygen saturation (mmHg)							FAS = factorial aerobic scope (M02max/SMRq0.2)							O2crit = critical oxygen level (% saturation)
ND = not done; sample taken but not analyzed					Final wt. = fish weight at time of sample collection (g)												rsad2 = viperin gene											pH = plasma pH							EPOC = post-exercise oxygen consumption (mg/Kg)							ILOS = incipient lethal oxygen saturation (% saturation)
NP = non-determinable (e.g., analysis error)					Length = fork length of fish (cm)							No Ct = No fluorescence above background					eif2ak2 = Protein Kinase R gene											MO2max = maximum oxygen consumption rate (mg/h/Kg)							EPOCdur = duration of EPOC (h)							SOD = scope of oxygen deficit (% saturation)
ID = unique fish experimental identification number					Condition = (105 x Final wt.) / Length3												il1b = interlukin-1 beta gene											M02max(c) = maximum metabolic rate at chase only (mg/h/Kg)							RMR = routine metabolic rate (mg/h/kg)							FSOD = factorial scope of oxygen deficit (O2crit/ILOS)
Date = mm/dd/yyyy					Sex = M (male); F (female)												ISG's = interferon stimulated genes; mean(mx1+rsad2+eif2ak2)																									AOD = accumulated oxygen deficit (mg/kg)
Time = days post challenge					Hemat = haematocrit (%)												CNRQ = corrected normalized relative quantity
ID	Date	Time	Treatment	Tank	Resp	Rsp wt.	Final wt.	Length	Condition	Sex	Hemat	Blood PRV		Kidney IHNV		Kidneye Gene mean Ct						Kidney Gene CNRQ						Blood O2 carrying capacity				IRAP index measures
												mean Ct	Copies/ug	mean Ct	Copies/ug	actb	ifna	mx1	rsad2	eif2ak2	il1b	ifna	mx1	rsad2	eif2ak2	il1b	ISG's	Hb conc.	Hb 21%	P50	pH	MO2max	M02max(c)	SMRq0.2	AAS	FAS	EPOC	EPOCdur	RMR	T0.5MO2max	T0.8MO2max	O2crit	ILOS	SOD	FSOD	AOD	LOE
1	10/13/2017	8	Vehicle control	C-03	NA	NA	90.6	20.5	1.05164	M	55	ND	ND	ND	ND	16.872	28.5887	26.3959	29.9848	25.799	30.1613	37.2741	8.35098	1.16431	4.19024	4.00136	4.56851	1.20455	96.7529	26.2673	7.723	NA	NA	NA	NA	NA	NA	NA	NA	NA	NA	NA	NA	NA	NA	NA	NA
2	10/13/2017	8	Vehicle control	C-03	NA	NA	151.8	24.9	0.983272	M	56	ND	ND	ND	ND	14.4562	26.7018	23.7195	26.8692	23.3557	26.4161	28.0832	9.30508	1.38933	3.34683	6.97884	4.68042	1.57841	95.2463	24.8273	7.799	NA	NA	NA	NA	NA	NA	NA	NA	NA	NA	NA	NA	NA	NA	NA	NA
3	10/13/2017	8	Vehicle control	C-03	NA	NA	142.8	23.8	1.05925	M	NA	ND	ND	ND	ND	14.6419	26.6198	20.6985	22.9529	21.9909	27.7399	33.9136	73.4765	14.7709	8.54907	3.69222	32.2655	1.03182	91.9139	32.6885	7.516	NA	NA	NA	NA	NA	NA	NA	NA	NA	NA	NA	NA	NA	NA	NA	NA
4	10/13/2017	8	Vehicle control	C-03	NA	NA	104.2	22	0.978588	M	53	ND	ND	ND	ND	13.9799	27.3083	23.2439	24.8633	23.0489	27.255	13.2099	9.07003	3.09532	2.89102	3.18657	5.01879	1.40227	94.1935	37.9315	7.581	NA	NA	NA	NA	NA	NA	NA	NA	NA	NA	NA	NA	NA	NA	NA	NA
5	10/13/2017	8	Vehicle control	C-06	NA	NA	87.1	20.5	1.01101	M	50	ND	ND	ND	ND	14.9052	27.8091	24.9467	26.5884	23.296	27.9355	17.5116	5.70637	2.15814	4.74991	3.95161	4.20481	1.30568	94.5942	29.06	7.491	NA	NA	NA	NA	NA	NA	NA	NA	NA	NA	NA	NA	NA	NA	NA	NA
6	10/13/2017	8	Vehicle control	C-06	NA	NA	88.6	20.4	1.04362	F	55	ND	ND	ND	ND	12.6081	27.1725	22.8017	24.681	22.5761	25.7086	5.79264	4.83169	1.37927	1.50425	3.06198	2.57173	1.39205	91.3113	45.4945	7.544	NA	NA	NA	NA	NA	NA	NA	NA	NA	NA	NA	NA	NA	NA	NA	NA
7	10/13/2017	8	Vehicle control	C-06	NA	NA	123	22.5	1.07984	M	54	ND	ND	ND	ND	16.4347	27.8817	24.8565	27.1252	24.2253	29.07	45.7366	16.8075	4.40192	7.80474	5.67407	9.67139	1.40682	91.2539	43.573	7.374	NA	NA	NA	NA	NA	NA	NA	NA	NA	NA	NA	NA	NA	NA	NA	NA
8	10/13/2017	8	Vehicle control	C-06	NA	NA	118.6	23.2	0.949775	M	50	ND	ND	ND	ND	14.8034	27.0126	24.5657	27.3747	23.7495	28.174	28.4321	6.7933	1.28683	3.36972	3.16192	3.81662	1.35341	94.5086	30.8975	7.499	NA	NA	NA	NA	NA	NA	NA	NA	NA	NA	NA	NA	NA	NA	NA	NA
9	10/13/2017	8	Vehicle control	C-03	R3	132.3	127.5	23.3	1.00796	M	43	ND	ND	ND	ND	17.036	29.9606	31.1671	28.4669	25.634	28.7867	10.4802	2.79095	2.7061	6.60257	12.3651	4.03321	NA	NA	NA	NA	272.304	272.304	71.3102	200.994	3.81859	1240	11.12	90.2026	0.0658579	0.00693241	18.2	17.0276	1.17236	1.06885	7.52	20
10	10/13/2017	8	Vehicle control	C-03	R1	105.1	99.2	22.2	0.906677	M	46	ND	ND	ND	ND	14.8936	29.3432	29.9564	27.2052	24.7756	26.0735	3.94172	1.49656	1.33944	2.48858	11.1553	1.77486	NA	NA	NA	NA	347.582	347.582	67.1213	280.461	5.17843	495.1	4.008	75.5572	0	0	16.1	15.775	0.32501	1.0206	1.466	16.9
11	10/13/2017	8	Vehicle control	C-03	R2	115.8	109.7	22.3	0.989218	M	45	ND	ND	ND	ND	15.3743	30.9207	28.9962	28.212	25.4614	26.3489	1.58084	4.06374	1.00385	2.35564	13.4412	2.47441	NA	NA	NA	NA	357.037	279.164	80.2281	276.809	4.45027	1538	11.51	95.4914	0.0138648	0	17.4	15.4077	1.99232	1.12931	8.928	16.73
12	10/13/2017	8	Vehicle control	C-06	L3	96.9	92.4	20.5	1.07253	F	41	ND	ND	ND	ND	14.5343	29.5106	28.136	26.8167	24.4194	26.3341	2.73992	4.14463	1.24057	2.4711	7.62674	2.61876	NA	NA	NA	NA	327.447	283.139	52.581	274.866	6.22747	843.9	7.638	60.8289	0.0052356	0	14.7	14.5902	0.109795	1.00753	1.08	15.25
13	10/13/2017	8	Vehicle control	C-06	L2	111.7	106.4	21.9	1.013	F	44	ND	ND	ND	ND	15.8533	30.0203	28.3093	27.2241	25.0474	27.4319	4.45651	9.10719	2.42213	4.13133	10.7404	5.22021	NA	NA	NA	NA	315.019	315.019	57.939	257.08	5.43709	633.3	6.595	65.5855	0.0052356	0.0017452	14.3	13.484	0.815996	1.06052	1.968	13.72
14	10/13/2017	8	Vehicle control	C-03	R4	102.6	97.9	21.1	1.04216	F	43	ND	ND	ND	ND	14.2422	29.7935	28.5814	26.3852	24.3921	26.8167	1.75227	2.51695	1.29326	1.97196	4.87703	1.92739	NA	NA	NA	NA	283.021	283.021	71.2385	211.782	3.97286	1159	14.38	83.8581	0.0225303	0.0017331	15.4	14.2407	1.15934	1.08141	4.055	14.75
15	10/13/2017	8	Vehicle control	C-06	L1	106.7	100.7	21.5	1.01324	F	44	ND	ND	ND	ND	15.9315	30.0048	29.3193	26.8932	24.9325	27.3114	4.70984	4.7713	3.08629	4.61512	12.217	4.15757	NA	NA	NA	NA	281.654	210.652	73.4234	208.231	3.83603	1528	14.61	81.5246	0.0157068	0	16.1	12.3719	3.72807	1.30133	16.7	13.65
16	10/13/2017	8	Vehicle control	C-06	L4	101	93.2	21.7	0.912088	F	45	ND	ND	ND	ND	14.9138	29.9796	29.3554	27.2441	23.9359	25.0797	2.39142	2.32024	1.25776	4.08583	18.8562	2.55461	NA	NA	NA	NA	354.346	326.931	78.5504	275.796	4.51106	2073	13.13	100.767	0.04363	0.0069808	14	11.5361	2.46394	1.21359	14.53	16
17	10/18/2017	8	PRV	C-05	NA	NA	126.2	22.7	1.0789	M	54	No Ct	NP	ND	ND	15.2747	28.4216	28.0232	26.218	23.8867	27.9145	10.4844	7.42663	2.90091	5.30832	5.83904	5.21195	1.5125	93.1786	34.909	7.504	NA	NA	NA	NA	NA	NA	NA	NA	NA	NA	NA	NA	NA	NA	NA	NA
18	10/18/2017	8	PRV	C-05	NA	NA	105.8	20.9	1.1589	F	44	32.2621	1845.31	ND	ND	18.2968	31.1906	30.2386	30.299	26.4521	30.4517	9.5991	12.6603	2.33531	9.81377	12.1901	8.26978	1.38409	93.4135	35.148	7.776	NA	NA	NA	NA	NA	NA	NA	NA	NA	NA	NA	NA	NA	NA	NA	NA
19	10/18/2017	8	PRV	C-05	NA	NA	119.2	22.1	1.10433	F	49	No Ct	NP	ND	ND	19.8776	33.0364	32.3808	31.6782	29.2377	31.0864	15.1848	8.47556	3.0281	5.95025	26.0618	5.81797	1.46818	95.0374	23.568	7.607	NA	NA	NA	NA	NA	NA	NA	NA	NA	NA	NA	NA	NA	NA	NA	NA
20	10/18/2017	8	PRV	C-05	NA	NA	97.5	21.1	1.0379	F	55	No Ct	NP	ND	ND	19.8605	32.3943	32.3759	31.3777	29.9326	32.7972	56.6583	8.61864	2.04699	4.03092	10.5894	4.89885	1.42955	94.2718	23.931	7.718	NA	NA	NA	NA	NA	NA	NA	NA	NA	NA	NA	NA	NA	NA	NA	NA
21	10/18/2017	8	PRV	C-04	NA	NA	111.9	21.5	1.12594	M	53	No Ct	NP	ND	ND	14.5628	29.0855	28.1863	25.6699	24.4517	28.3163	3.4359	4.12533	2.42368	2.38548	2.80455	2.97816	1.52159	93.1862	36.883	7.602	NA	NA	NA	NA	NA	NA	NA	NA	NA	NA	NA	NA	NA	NA	NA	NA
22	10/18/2017	8	PRV	C-04	NA	NA	87.7	20	1.09625	M	52	No Ct	NP	ND	ND	13.9531	29.6092	27.8756	25.2147	24.3572	26.8439	2.64326	3.34972	2.09039	1.68274	3.93514	2.37428	1.54205	96.8742	34.064	7.659	NA	NA	NA	NA	NA	NA	NA	NA	NA	NA	NA	NA	NA	NA	NA	NA
23	10/18/2017	8	PRV	C-04	NA	NA	77.5	19.5	1.0452	M	49	33.8691	688.46	ND	ND	13.4693	29.0803	27.7712	24.985	23.5728	26.0144	1.59032	2.57353	1.69039	1.84916	4.35161	2.0377	1.28977	93.5351	34.371	7.492	NA	NA	NA	NA	NA	NA	NA	NA	NA	NA	NA	NA	NA	NA	NA	NA
24	10/18/2017	8	PRV	C-04	NA	NA	95.6	21.1	1.01768	F	47	27.163	47487.6	ND	ND	14.8554	29.1518	28.4389	25.8037	24.4778	27.7894	3.81799	4.19651	2.75263	2.86079	4.49716	3.26998	1.5125	94.7925	34.9407	7.763	NA	NA	NA	NA	NA	NA	NA	NA	NA	NA	NA	NA	NA	NA	NA	NA
25	10/18/2017	8	PRV	C-04	R1	111	113	22.8	0.953397	M	44	31.1483	3788.68	ND	ND	14.8966	29.1878	28.5587	27.4348	25.081	26.5346	6.69666	4.03906	1.17713	2.14191	8.79763	2.4527	NA	NA	NA	NA	356.098	356.098	63.1513	292.946	5.6388	606.4	5.5	71.4686	0	0	16.3	15.0114	1.28859	1.08584	3.56	16.45
26	10/18/2017	8	PRV	C-05	L3	122.7	120.9	22.6	1.04737	M	45	34.6494	441.975	ND	ND	14.4798	28.3896	26.6676	23.4222	23.4058	26.8285	4.04957	11.1394	8.2296	4.07563	5.79134	7.81486	NA	NA	NA	NA	306.998	273.393	65.1144	241.883	4.71474	951.7	9.909	82.5509	0.0685413	0.0158172	15.4	14.3718	1.02824	1.07155	5.668	16.03
27	10/18/2017	8	PRV	C-04	R2	110.4	106.3	22.6	0.92089	M	39	33.8236	684.723	ND	ND	14.5633	30.6979	30.2096	27.231	25.9679	27.0035	1	1	1	1	5.52302	1	NA	NA	NA	NA	374.145	374.145	63.0899	311.055	5.93034	463.8	4.787	75.32	0.00701754	0	14.6	13.8735	0.726535	1.05237	1.048	14.87
28	10/18/2017	8	PRV	C-05	L4	106.1	100.6	20.8	1.11791	M	46	No Ct	NP	ND	ND	17.2698	31.1606	29.2088	28.5023	25.8252	28.3142	1.70755	12.8468	3.13264	6.94169	18.0242	7.64036	NA	NA	NA	NA	339.466	270.298	72.7135	266.752	4.66854	1180	11.78	92.3961	0.0421793	0.0158172	14.8	13.7841	1.01593	1.0737	2.993	17.51
29	10/18/2017	8	PRV	C-04	R3	99.9	92.1	21.6	0.913899	F	43	No Ct	NP	ND	ND	16.5363	31.8631	31.3152	28.6271	26.617	28.6223	1.67022	1.78779	1.74206	2.68245	9.25513	2.07076	NA	NA	NA	NA	345.39	327.378	63.1806	282.209	5.4667	606.7	7.152	72.5026	0.00701754	0.00175747	14.3	13.646	0.65404	1.04793	0.8687	13.8
30	10/18/2017	8	PRV	C-05	L2	99.8	95	21.1	1.01129	M	47	No Ct	NP	ND	ND	15.9114	30.7461	27.9985	26.9562	25.2788	28.0393	2.68436	11.7768	3.03404	3.73405	8.24308	6.18164	NA	NA	NA	NA	378.289	287.201	58.5037	319.785	6.46607	1026	8.495	68.7567	0	0	13.3	12.7427	0.557321	1.04374	1.267	13.25
31	10/18/2017	8	PRV	C-05	L1	118.1	112.7	22.2	1.03007	M	46	No Ct	NP	ND	ND	15.084	30.0212	28.577	25.2975	24.2688	26.2456	2.85969	4.46485	4.28565	3.67946	11.3534	4.14332	NA	NA	NA	NA	281.654	231.935	58.5396	223.115	4.81135	540.2	5.375	66.6245	0.00702988	0.00175747	14	11.516	2.48398	1.2157	7.355	11.75
32	10/18/2017	8	PRV	C-04	R4	107	99.3	21.9	0.945403	M	NA	No Ct	NP	ND	ND	16.8094	31.7046	32.0349	29.0685	26.5371	28.8875	3.02039	1.33818	1.6721	3.37305	9.8254	2.12778	NA	NA	NA	NA	270.35	270.35	52.8786	217.471	5.11265	425.3	6.279	60.4488	0.00350877	0	12.2	11.6348	0.565187	1.04858	0.3094	13.7
33	10/23/2017	8	IHNV	C-01	NA	NA	96.9	20.6	1.10847	F	44	ND	ND	12.7734	347773440	21.3562	30.2473	24.8756	24.0196	27.4279	31.6289	229.685	444.624	722.203	33.1621	34.3699	399.996	1.50795	93.0035	34.2873	7.483	NA	NA	NA	NA	NA	NA	NA	NA	NA	NA	NA	NA	NA	NA	NA	NA
34	10/23/2017	8	IHNV	C-01	NA	NA	98.8	20	1.235	M	44	ND	ND	26.7998	77301.5	16.6574	26.8971	20.6951	24.6901	22.7939	28.7266	106.603	284.538	21.0831	20.1194	7.9371	108.58	1.26705	95.4619	28.9457	7.722	NA	NA	NA	NA	NA	NA	NA	NA	NA	NA	NA	NA	NA	NA	NA	NA
35	10/23/2017	8	IHNV	C-01	NA	NA	86.4	19.5	1.16523	F	51	ND	ND	28.3524	30558.9	16.3439	26.8465	20.7747	23.6678	22.894	30.5833	89.6368	218.784	30.664	15.4292	2.29874	88.2924	1.30227	96.2851	25.1175	7.582	NA	NA	NA	NA	NA	NA	NA	NA	NA	NA	NA	NA	NA	NA	NA	NA
36	10/23/2017	8	IHNV	C-01	NA	NA	131.1	23	1.0775	F	44	ND	ND	37.8524	115.992	16.9927	29.1214	25.6196	28.3395	25.5959	29.8009	28.2124	14.8511	3.16193	5.06827	5.59511	7.69376	1.34773	93.7688	35.194	7.543	NA	NA	NA	NA	NA	NA	NA	NA	NA	NA	NA	NA	NA	NA	NA	NA
37	10/23/2017	8	IHNV	C-02	NA	NA	90.3	21.5	0.908599	M	47	ND	ND	11.7001	652267320	20.1946	28.7559	22.1497	22.7195	25.6341	31.3809	300.678	1167.57	677.21	41.7684	18.7735	628.848	1.48409	97.0763	28.6345	7.777	NA	NA	NA	NA	NA	NA	NA	NA	NA	NA	NA	NA	NA	NA	NA	NA
38	10/23/2017	8	IHNV	C-02	NA	NA	96.1	20.5	1.11548	M	44	ND	ND	30.5227	8341.37	15.722	27.316	20.676	23.7194	22.5479	29.5664	42.53	153.825	19.5225	12.4389	2.64971	61.9287	1.33409	93.037	34.3245	7.503	NA	NA	NA	NA	NA	NA	NA	NA	NA	NA	NA	NA	NA	NA	NA	NA
39	10/23/2017	8	IHNV	C-02	NA	NA	83.4	19.6	1.10764	M	43	ND	ND	38.0275	92.8708	14.5092	26.6866	19.4812	22.4523	21.3886	27.6927	29.3914	147.604	17.889	10.6512	3.46738	58.7147	1.48409	97.4443	33.5763	7.744	NA	NA	NA	NA	NA	NA	NA	NA	NA	NA	NA	NA	NA	NA	NA	NA
40	10/23/2017	8	IHNV	C-02	NA	NA	117.5	22	1.10349	M	36	ND	ND	32.3007	2864.9	13.3675	25.6381	17.8808	19.8643	19.9641	26.5801	28.8992	193.144	37.9776	11.2117	3.0924	80.7779	1.28295	97.1522	21.2537	7.565	NA	NA	NA	NA	NA	NA	NA	NA	NA	NA	NA	NA	NA	NA	NA	NA
41	10/23/2017	8	IHNV	C-02	R3	100.9	96.6	21	1.04308	M	37	ND	ND	23.2042	690373	17.0394	27.7653	23.525	23.1755	22.9184	25.5628	59.9851	574.335	54.9929	31.0552	63.0191	220.128	NA	NA	NA	NA	341.372	341.372	74.5438	266.828	4.57948	932.3	9.526	84.7801	0	0	19	16.7619	2.23808	1.13352	0.07518	16.4
42	10/23/2017	8	IHNV	C-01	L2	111.7	103.1	21.4	1.052	M	40	ND	ND	33.0425	1808.62	15.7577	28.1438	24.0613	22.8186	22.5359	27.6599	18.6975	164.351	27.9249	16.0971	8.91323	69.4576	NA	NA	NA	NA	337.643	337.643	74.5604	263.083	4.52846	889.2	12.36	93.0272	0.00178253	0	16.9	16.5226	0.377426	1.02284	0	16.08
43	10/23/2017	8	IHNV	C-02	R1	114.7	108.4	22.6	0.939083	F	41	ND	ND	31.8395	3686.72	15.6461	29.7801	23.8463	23.1327	22.3795	27.9169	4.59314	175.67	22.1422	16.096	7.1591	71.3028	NA	NA	NA	NA	285.11	272.524	68.8442	216.266	4.14138	622.5	6.772	80.3018	0.0300885	0	17.9	14.1625	3.73753	1.2639	0.5504	16.3
44	10/23/2017	8	IHNV	C-02	R2	120.3	116.9	22.5	1.02628	M	42	ND	ND	22.3486	1.16656e+06	18.2095	28.2801	24.8458	23.7765	23.0398	28.2233	88.3939	510.553	86.6647	64.6706	36.1263	220.63	NA	NA	NA	NA	360.469	316.895	71.1858	289.283	5.06377	797.7	7.913	88.7097	0.0265487	0.00353982	16.9	13.7045	3.19552	1.23317	9.879	14.75
45	10/23/2017	8	IHNV	C-01	L1	112.6	106.2	22.3	0.957657	M	40	ND	ND	36.4015	239.461	20.3496	33.4089	28.3478	27.3764	27.5366	32.6439	7.00361	193.015	48.4447	21.5935	35.6781	87.6844	NA	NA	NA	NA	306.474	297.83	61.1889	245.285	5.00865	717.8	9.199	72.6767	0.0106952	0.00178253	15.1	13.7903	1.3097	1.09497	2.187	16.5
46	10/23/2017	8	IHNV	C-02	R4	112.9	106.8	21.9	1.01681	F	45	ND	ND	34.4799	750.209	17.5175	29.4109	25.1689	25.5464	24.2561	30.0072	23.3877	253.922	19.8118	20.1169	9.99257	97.9501	NA	NA	NA	NA	263.433	263.433	44.4024	219.03	5.93284	700.9	5.915	54.031	0.0176991	0.00176991	15.7	14.121	1.579	1.11182	0.007404	14.5
47	10/23/2017	8	IHNV	C-01	L4	89.6	77.2	20.2	0.936619	M	45	ND	ND	36.8766	176.636	17.3351	30.0849	25.3437	24.8892	24.4359	29.9097	11.5791	197.21	25.1325	15.9891	8.37728	79.444	NA	NA	NA	NA	244.78	220.842	49.4092	195.371	4.95414	519	13.81	56.4811	0.00891266	0	14.5	14.2735	0.226462	1.01587	0.5664	14.3
48	10/23/2017	8	IHNV	C-01	L3	103.7	94.4	21.5	0.949853	M	42	ND	ND	26.4909	95201.3	18.8289	29.2728	25.7725	24.234	24.5513	29.4608	61.0804	413.642	102.219	43.0104	29.0846	186.29	NA	NA	NA	NA	312.213	295.66	75.7034	236.51	4.12416	945.4	10.08	113.669	0.183601	0.0552585	17.7	13.224	4.47596	1.33847	27.31	14.73
49	10/28/2017	8	IHNV	B-04	NA	NA	91.9	21	0.992333	M	51	ND	ND	14.1554	167019520	20.4708	30.9213	23.6132	23.8673	26.5253	33.5009	86.4625	551.227	441.203	30.3541	6.25567	340.928	NA	NA	NA	NA	NA	NA	NA	NA	NA	NA	NA	NA	NA	NA	NA	NA	NA	NA	NA	NA
50	10/28/2017	8	IHNV	B-04	NA	NA	92.2	20.1	1.13538	M	51	ND	ND	29.3894	16273.1	15.8579	28.6739	23.8721	27.6281	24.5648	29.171	17.7456	21.5697	2.24165	4.29287	3.66282	9.36806	NA	NA	NA	NA	NA	NA	NA	NA	NA	NA	NA	NA	NA	NA	NA	NA	NA	NA	NA	NA
51	10/28/2017	8	IHNV	B-04	NA	NA	145	24.1	1.0359	M	56	ND	ND	36.6836	195.801	17.7469	28.7559	22.3801	25.4214	24.6222	33.3915	59.6976	199.264	28.2413	14.6778	1.09178	80.7278	NA	NA	NA	NA	NA	NA	NA	NA	NA	NA	NA	NA	NA	NA	NA	NA	NA	NA	NA	NA
52	10/28/2017	8	IHNV	B-04	NA	NA	80.9	20	1.01125	M	50	ND	ND	22.205	1.26399e+06	18.8915	29.6113	22.9583	27.3358	25.8347	30.9701	69.5823	294.039	20.1795	15.8027	9.60706	110.007	NA	NA	NA	NA	NA	NA	NA	NA	NA	NA	NA	NA	NA	NA	NA	NA	NA	NA	NA	NA
53	10/28/2017	8	IHNV	B-04	NA	NA	119.6	22.4	1.06411	M	44	ND	ND	No Ct	NP	17.2337	28.1187	21.4135	25.7178	24.0539	30.6949	64.1453	254.984	16.409	14.1494	3.63301	95.1808	NA	NA	NA	NA	NA	NA	NA	NA	NA	NA	NA	NA	NA	NA	NA	NA	NA	NA	NA	NA
54	10/28/2017	8	IHNV	B-04	NA	NA	74	19.7	0.967906	M	47	ND	ND	29.0972	19436.1	16.8204	27.0659	19.7874	23.9445	23.5837	30.2502	105.243	565.433	35.3854	14.2095	3.66424	205.009	NA	NA	NA	NA	NA	NA	NA	NA	NA	NA	NA	NA	NA	NA	NA	NA	NA	NA	NA	NA
55	10/28/2017	8	IHNV	B-04	NA	NA	104.9	21.6	1.04091	F	45	ND	ND	No Ct	NP	19.1719	31.507	25.9681	30.3925	28.0971	30.8174	23.5408	50.9626	4.18872	5.22545	13.3342	20.1256	NA	NA	NA	NA	NA	NA	NA	NA	NA	NA	NA	NA	NA	NA	NA	NA	NA	NA	NA	NA
56	10/28/2017	8	IHNV	B-04	NA	NA	107	22.5	0.939369	M	46	ND	ND	No Ct	NP	18.7327	30.1045	26.5929	28.9431	27.7792	30.4988	44.3624	25.5322	7.17846	4.68715	11.7845	12.4659	NA	NA	NA	NA	NA	NA	NA	NA	NA	NA	NA	NA	NA	NA	NA	NA	NA	NA	NA	NA
57	10/28/2017	8	IHNV	B-04	L2	88.7	85.1	21.1	0.905904	M	40	ND	ND	29.1409	18940.7	20.6652	31.9841	27.8624	26.4485	27.9613	31.0103	25.0227	336.105	102.512	21.6681	47.1475	153.428	NA	NA	NA	NA	342.452	302.266	64.1486	278.304	5.33843	524	7.499	71.8072	0	0	16.9	16.2518	0.648201	1.03988	0.3253	19.8
58	10/28/2017	8	IHNV	B-04	L3	90.6	84.8	21	0.915668	M	46	ND	ND	26.3601	101929	20.2729	31.7591	27.5049	25.9968	27.3554	29.3449	23.0203	328.809	100.86	22.783	82.6415	150.817	NA	NA	NA	NA	359.726	355.185	68.2565	291.469	5.27021	591.4	6.832	79.1436	0.0106762	0.00177936	16	15.0522	0.947776	1.06297	2.649	15.7
59	10/28/2017	8	IHNV	B-04	L1	130.9	123.2	22.9	1.0259	M	40	ND	ND	35.6365	369.294	20.7534	32.1899	27.9119	25.6843	27.7896	33.0882	25.3183	346.109	167.955	24.68	16.8413	179.581	NA	NA	NA	NA	294.846	294.846	63.5201	231.325	4.64177	1075	9.271	78.1974	0.00355872	0	15	14.0129	0.987112	1.07044	2.36	14.1
60	10/28/2017	8	IHNV	B-04	R4	105.1	99.5	22	0.934448	F	50	ND	ND	34.8729	595.467	20.3755	31.9787	27.4403	27.0778	27.2739	30.8219	24.6621	367.925	59.3825	25.4134	41.9543	150.907	NA	NA	NA	NA	350.26	350.26	62.1154	288.144	5.63886	580	7.309	77.9654	0.00530973	0	14.5	14.1869	0.313096	1.02207	0.2383	14.43
61	10/28/2017	8	IHNV	B-04	R3	128.4	121.6	23.3	0.961315	M	46	ND	ND	36.201	266.918	20.5282	32.0353	28.3624	28.4095	27.3864	30.0743	22.7896	215.204	30.4089	26.6261	67.5289	90.7463	NA	NA	NA	NA	333.726	333.726	58.9084	274.818	5.66517	781.4	8.815	84.7801	0.00530973	0	14.9	13.8987	1.00133	1.07205	1.96	14.64
62	10/28/2017	8	IHNV	B-04	R1	129.8	119.2	23.5	0.918486	M	54	ND	ND	No Ct	NP	20.3791	33.0698	29.4871	28.0232	27.9853	31.4966	10.1332	89.0822	35.0461	17.1312	30.3974	47.0865	NA	NA	NA	NA	331.687	331.687	62.9193	268.768	5.27162	575.6	5.411	78.946	0.00353982	0.00176991	15.1	12.7245	2.37552	1.18669	7.773	13.45
63	10/28/2017	8	IHNV	B-04	L4	108.5	100.6	21.5	1.01224	M	45	ND	ND	No Ct	NP	16.7515	29.7139	24.4724	24.0488	23.3941	28.3052	10.3323	243.765	27.4536	19.4814	12.7709	96.9	NA	NA	NA	NA	318.68	263.273	50.762	267.918	6.27792	634.3	5.949	57.3897	0.00355872	0	13.3	12.8382	0.461758	1.03597	0.5111	14.3
64	10/28/2017	8	IHNV	B-04	R2	111.9	105.3	22.4	0.936881	M	45	ND	ND	37.4057	140.977	20.975	31.9799	30.103	28.091	28.3868	31.7894	30.8055	87.328	49.7795	20.5333	41.3127	52.5469	NA	NA	NA	NA	290.211	290.211	50.7368	239.474	5.71992	712	7.963	60.399	0.00530973	0	11.5	10.6719	0.828117	1.0776	2.884	12.5
65	2017-03-11	29	Vehicle control	C-03	NA	NA	77.8	19.7	1.01761	M	49	ND	ND	ND	ND	18.099	28.2556	26.827	27.8136	25.6264	29.8077	106.02	14.3063	9.08346	10.4102	11.042	11.2667	1.34773	93.4737	29.768	7.69989	NA	NA	NA	NA	NA	NA	NA	NA	NA	NA	NA	NA	NA	NA	NA	NA
66	2017-03-11	29	Vehicle control	C-03	NA	NA	64.1	17	1.3047	M	18	ND	ND	ND	ND	15.6638	27.519	25.0553	28.1066	24.7425	28.6574	35.7955	8.85329	1.49442	3.40865	4.25372	4.58545	0.456818	97.6668	22.3933	7.85087	NA	NA	NA	NA	NA	NA	NA	NA	NA	NA	NA	NA	NA	NA	NA	NA
67	2017-03-11	29	Vehicle control	C-03	NA	NA	154	23.6	1.17161	M	53	ND	ND	ND	ND	15.6826	28.0693	24.8398	27.7749	24.7695	29.4111	24.4299	10.195	1.86949	3.37382	2.86553	5.14611	1.27727	95.5812	22.84	7.63094	NA	NA	NA	NA	NA	NA	NA	NA	NA	NA	NA	NA	NA	NA	NA	NA
68	2017-03-11	29	Vehicle control	C-03	NA	NA	99.8	21.5	1.00419	F	58	ND	ND	ND	ND	17.2962	28.3818	26.3912	28.8019	25.8765	30.2518	57.0812	11.1325	2.98749	5.3191	5.35876	6.47969	1.46136	95.2118	28.754	7.72188	NA	NA	NA	NA	NA	NA	NA	NA	NA	NA	NA	NA	NA	NA	NA	NA
69	2017-03-11	29	Vehicle control	C-06	NA	NA	121.7	21.8	1.17468	F	53	ND	ND	ND	ND	19.0319	30.3049	28.2553	30.7799	28.1096	31.4526	47.5232	10.6386	3.73026	4.73258	7.90735	6.36714	1.22273	97.3521	15.672	7.86533	NA	NA	NA	NA	NA	NA	NA	NA	NA	NA	NA	NA	NA	NA	NA	NA
70	2017-03-11	29	Vehicle control	C-06	NA	NA	120.1	22.4	1.06856	M	50	ND	ND	ND	ND	18.2211	29.5617	26.2331	28.2628	26.7254	30.2195	46.3348	22.8485	7.65235	6.09903	9.54673	12.1999	1.19545	93.5162	32.6455	7.67265	NA	NA	NA	NA	NA	NA	NA	NA	NA	NA	NA	NA	NA	NA	NA	NA
71	2017-03-11	29	Vehicle control	C-06	NA	NA	103.9	21.1	1.10603	F	46	ND	ND	ND	ND	18.5747	29.6323	27.0808	30.723	26.7761	31.205	57.0424	16.8385	2.44925	4.46868	6.99111	7.9188	1.41477	96.4869	26.6295	7.89948	NA	NA	NA	NA	NA	NA	NA	NA	NA	NA	NA	NA	NA	NA	NA	NA
72	2017-03-11	29	Vehicle control	C-06	NA	NA	124.6	22.3	1.12358	M	NA	ND	ND	ND	ND	19.9087	29.869	27.7922	29.841	26.9391	32.1262	115.671	25.8769	9.8132	17.8366	9.92989	17.8422	1.34091	95.678	29.972	7.71671	NA	NA	NA	NA	NA	NA	NA	NA	NA	NA	NA	NA	NA	NA	NA	NA
73	2017-03-11	29	Vehicle control	C-06	R2	111.4	105.1	22	0.98704	M	42	ND	ND	ND	ND	30.8724	NP	38.2597	NP	NP	NP	NP	NP	NP	NP	NP		NA	NA	NA	NA	255.228	242.817	65.6761	189.552	3.88616	802.6	12.27	75.6723	0.0200364	0	16.9	15.6882	1.21182	1.07724	4.041	15.5
74	2017-03-11	29	Vehicle control	C-03	L2	105.8	99.4	21.5	1.00016	M	44	ND	ND	ND	ND	13.5554	28.4571	24.8863	26.1588	23.8605	25.6403	4.03403	1.80306	1.1618	1.36463	5.84242	1.44316	NA	NA	NA	NA	293.397	281.735	75.0227	218.374	3.91077	712.4	10.15	90.1846	0.0787546	0.0238095	16.2	14.4355	1.76453	1.12224	8.49	15
75	2017-03-11	29	Vehicle control	C-03	L4	105.4	99.1	21	1.07008	F	40	ND	ND	ND	ND	14.4372	28.799	25.6574	26.4056	24.0523	26.1689	5.66963	1.85563	1.61137	2.2315	8.14116	1.8995	NA	NA	NA	NA	298.378	268.242	75.4795	222.899	3.9531	456.2	7.364	91.6792	0.0238095	0.00732601	17.6	14.8775	2.72252	1.183	10.28	15.5
76	2017-03-11	29	Vehicle control	C-06	R4	92.2	86.5	21.4	0.882622	M	44	ND	ND	ND	ND	12.8257	29.0007	22.8381	24.3943	22.9523	25.504	1.59359	5.0518	1.96108	1.43388	3.80093	2.81559	NA	NA	NA	NA	282.118	257.112	73.2968	208.822	3.84899	790.4	7.974	83.4711	0.0182149	0	15.6	15.0432	0.556796	1.03701	2.606	14.9
77	2017-03-11	29	Vehicle control	C-06	R3	97.2	91.2	20.9	0.998978	M	41	ND	ND	ND	ND	14.0515	28.5068	23.4871	25.0899	23.6097	26.5178	5.413	7.17336	2.84072	2.23028	5.21367	4.08145	NA	NA	NA	NA	274.376	274.376	69.2349	205.141	3.96297	954.1	13.07	79.9977	0.0127505	0.00182149	16.3	14.3096	1.99036	1.13909	6.824	14.7
78	2017-03-11	29	Vehicle control	C-06	R1	102.3	108.2	22	1.01615	F	44	ND	ND	ND	ND	13.3428	28.6738	25.2181	25.4163	23.8561	26.0616	2.93058	1.2292	1.43641	1.18305	4.04719	1.28289	NA	NA	NA	NA	337.036	217.107	71.0389	265.998	4.74439	1123	12.42	86.7631	0.0291439	0.00364299	16.4	12.8195	3.58046	1.2793	9.641	13.8
79	2017-03-11	29	Vehicle control	C-03	L3	111.1	104.2	21.4	1.06323	M	45	ND	ND	ND	ND	14.8085	29.6241	26.0269	27.1114	24.552	27.0162	3.74259	1.82491	1.3247	2.13054	6.70176	1.76005	NA	NA	NA	NA	271.325	271.325	61.3636	209.961	4.42159	1245	14.21	74.3355	0.010989	0.0018315	13.5	11.2552	2.24476	1.19944	9.073	11.6
80	2017-03-11	29	Vehicle control	C-03	L1	89	NA	20.6	NA	NA	NA	NA	NA	NA	NA	NA	NA	NA	NA	NA	NA	NA	NA	NA	NA	NA		NA	NA	NA	NA	NA	NA	NA	NA	NA	NA	NA	NA	NA	NA	NA	NA	NA	NA	NA	NA
81	2017-08-11	29	PRV	C-05	NA	NA	130.8	23.2	1.04748	M	47	20.0488	4.36775e+06	ND	ND	14.3988	27.542	21.6395	22.886	22.39	26.8566	15.0073	36.4432	14.9896	5.86361	5.51238	19.0988	1.15568	92.5735	33.576	7.785	NA	NA	NA	NA	NA	NA	NA	NA	NA	NA	NA	NA	NA	NA	NA	NA
82	2017-08-11	29	PRV	C-05	NA	NA	108.3	21.1	1.15287	M	47	14.0784	193683500	ND	ND	13.8591	27.0558	19.7108	19.935	20.771	26.1934	15.371	106.665	69.8398	10.7177	5.37458	62.4075	1.23636	94.8687	27.8985	7.771	NA	NA	NA	NA	NA	NA	NA	NA	NA	NA	NA	NA	NA	NA	NA	NA
83	2017-08-11	29	PRV	C-05	NA	NA	116.3	22.5	1.02102	M	42	16.6485	37509270	ND	ND	13.701	25.8354	17.7878	18.9951	19.9868	27.2877	36.4529	401.656	117.601	15.3707	2.71019	178.209	1.10909	96.1343	24.4132	7.883	NA	NA	NA	NA	NA	NA	NA	NA	NA	NA	NA	NA	NA	NA	NA	NA
84	2017-08-11	29	PRV	C-05	NA	NA	101.9	21.1	1.08474	F	47	No Ct	NP	ND	ND	16.3702	28.0403	20.8887	21.7732	21.791	29.0804	36.3787	246.614	64.22	32.5172	6.62662	114.451	1.32045	95.0482	24.076	7.802	NA	NA	NA	NA	NA	NA	NA	NA	NA	NA	NA	NA	NA	NA	NA	NA
85	2017-08-11	29	PRV	C-04	NA	NA	90.2	20	1.1275	F	35	17.4166	2.30559e+07	ND	ND	14.869	28.5167	21.2568	22.8692	22.7089	27.786	6.30912	67.074	30.9543	6.68615	4.65834	34.9048	1.01705	95.3026	25.182	7.926	NA	NA	NA	NA	NA	NA	NA	NA	NA	NA	NA	NA	NA	NA	NA	NA
86	2017-08-11	29	PRV	C-04	NA	NA	124.7	23.1	1.01165	M	55	21.2566	2.00951e+06	ND	ND	16.4545	29.7812	24.6218	26.7162	24.8342	28.8293	19.8423	16.0047	31.3959	5.78031	7.98565	17.727	1.43409	92.6477	32.5227	7.669	NA	NA	NA	NA	NA	NA	NA	NA	NA	NA	NA	NA	NA	NA	NA	NA
87	2017-08-11	29	PRV	C-04	NA	NA	98.1	21.1	1.04429	M	36	15.2167	93245370	ND	ND	17.3612	28.4137	20.9563	23.2898	23.2691	31.5634	35.9435	463.138	35.6734	26.4247	3.53888	175.079	1.01023	96.8368	23.782	7.744	NA	NA	NA	NA	NA	NA	NA	NA	NA	NA	NA	NA	NA	NA	NA	NA
88	2017-08-11	29	PRV	C-04	NA	NA	103.8	21	1.12083	F	48	22.5023	909797	ND	ND	16.4934	29.9091	23.9094	25.5961	24.2574	28.9338	10.5189	28.0185	39.1464	8.13081	7.89394	25.0986	1.35455	94.2017	29.6495	7.563	NA	NA	NA	NA	NA	NA	NA	NA	NA	NA	NA	NA	NA	NA	NA	NA
89	2017-08-11	29	PRV	C-05	R1	129.5	122.8	23.1	0.996236	M	44	19.6517	5.57331e+06	ND	ND	17.3299	29.7616	25.3681	26.9279	25.187	29.376	17.1752	16.7616	14.7064	8.18567	10.9227	13.2179	NA	NA	NA	NA	334.41	268.342	61.5599	272.85	5.43227	1438	16.78	81.0781	0.0210526	0.00526316	15.7	15.2789	0.421148	1.02756	1.298	16.5
90	2017-08-11	29	PRV	C-05	R3	111.7	108.4	22	1.01803	F	36	18.0707	1.53504e+07	ND	ND	15.9479	29.9472	21.9029	25.1802	23.3542	27.5236	18.1969	86.7772	5.17601	9.51492	11.2043	33.8227	NA	NA	NA	NA	296.907	296.907	68.6535	228.254	4.32472	1224	16.31	83.3392	0.0333333	0.00526316	15.7	14.6335	1.0665	1.07288	6.324	14.6
91	2017-08-11	29	PRV	C-05	R4	115.2	110	21.9	1.04727	M	40	15.5393	75954495	ND	ND	15.0376	28.2815	20.719	21.612	21.6438	26.8547	11.1148	112.302	29.842	14.2597	8.5146	52.1344	NA	NA	NA	NA	291.684	248.71	59.0366	232.648	4.94074	1248	19.08	70.6391	0.00877193	0	16.2	15.1888	1.01122	1.06658	2.917	16.2
92	2017-08-11	29	PRV	C-04	L2	111.5	104.2	22.1	0.965364	M	41	15.0105	106180590	ND	ND	14.7101	28.8053	20.0124	21.0888	21.4679	26.1802	17.5302	152.391	46.5427	12.6165	9.74192	70.5166	NA	NA	NA	NA	253.241	247.38	72.3656	180.875	3.49946	1061	16.39	92.3664	0.117958	0.00176056	16	13.974	2.026	1.14498	5.732	14.9
93	2017-08-11	29	PRV	C-04	L4	119.4	110.7	22.4	0.984926	M	40	14.647	134945970	ND	ND	12.9456	27.0022	19.2458	19.3088	20.0387	25.6647	4.0351	80.6613	32.1366	8.86581	3.79491	40.5546	NA	NA	NA	NA	296.413	253.972	59.2262	237.187	5.00476	893.9	9.899	70.0478	0.0140845	0	16.1	15.932	0.167981	1.01054	4.316	15.9
94	2017-08-11	29	PRV	C-05	R2	92	84.6	19.7	1.10655	F	41	18.0044	1.5981e+07	ND	ND	15.7058	29.0196	22.5204	24.2225	22.7183	27.3417	11.6954	46.1947	15.5551	11.7993	13.8431	24.5164	NA	NA	NA	NA	277.511	233.187	56.3541	221.156	4.9244	1090	13.26	65.1915	0.00701754	0	15.7	14.8772	0.822801	1.05531	0.8431	17.2
95	2017-08-11	29	PRV	C-04	L1	111.5	104.2	22	0.978588	F	40	23.1704	595148	ND	ND	14.54	29.4567	23.0823	24.3292	22.8735	26.2101	3.5462	13.7026	6.54601	4.83275	7.28213	8.36046	NA	NA	NA	NA	330.388	321.29	55.6083	274.78	5.94135	484.3	3.707	70.4286	0.00704225	0	13.8	13.8228	-0.0228325	0.998348	2.042	18.6
96	2017-08-11	29	PRV	C-04	L3	118.5	112.2	22.6	0.972003	M	42	17.7493	1.86411e+07	ND	ND	16.1621	30.4566	22.4657	25.0342	23.7142	27.8263	4.88294	65.8302	12.7941	9.24811	6.42669	29.2908	NA	NA	NA	NA	288.077	259.732	61.1094	226.968	4.71413	817	7.763	78.667	0.028169	0.00352113	13.8	13.0153	0.784737	1.06029	1.06	13.5
97	13/11/2017	29	IHNV	C-02	NA	NA	134.6	22.8	1.13564	M	44	ND	ND	37.4188	125.425	18.6873	29.9452	27.4138	29.0284	27.5133	32.419	49.6675	14.5627	6.87604	6.87558	3.54971	9.43811	1.08409	96.3171	25.008	7.89	NA	NA	NA	NA	NA	NA	NA	NA	NA	NA	NA	NA	NA	NA	NA	NA
98	13/11/2017	29	IHNV	C-02	NA	NA	58.8	18.7	0.899192	M	52	ND	ND	37.8798	94.8591	17.14	28.8921	23.9153	25.6887	26.0202	32.5241	37.5109	48.8518	16.0154	3.11626	1.73931	22.6612	1.22955	95.9946	28.1105	7.883	NA	NA	NA	NA	NA	NA	NA	NA	NA	NA	NA	NA	NA	NA	NA	NA
99	13/11/2017	29	IHNV	C-02	NA	NA	78.2	20	0.9775	M	45	ND	ND	33.2792	1540.69	16.5184	29.5774	23.0458	27.6749	25.3783	31.5885	14.861	57.0482	3.41489	3.5456	1	21.3362	1.20455	88.9277	35.9637	7.693	NA	NA	NA	NA	NA	NA	NA	NA	NA	NA	NA	NA	NA	NA	NA	NA
100	13/11/2017	29	IHNV	C-02	NA	NA	120.4	22.9	1.00258	M	48	ND	ND	No Ct	NP	19.0774	31.1647	27.8413	30.6434	28.7588	33.8771	26.4106	14.2785	4.12237	12.7096	2.81452	10.3702	1.36591	95.12	31.429	7.714	NA	NA	NA	NA	NA	NA	NA	NA	NA	NA	NA	NA	NA	NA	NA	NA
101	13/11/2017	29	IHNV	C-01	NA	NA	76.3	19.1	1.09503	M	47	ND	ND	35.8513	324.209	19.0246	31.3526	25.7898	27.8693	28.5704	34.2143	24.0979	51.867	16.1505	2.97698	1.81157	23.6648	1.17273	96.8038	22.6603	7.857	NA	NA	NA	NA	NA	NA	NA	NA	NA	NA	NA	NA	NA	NA	NA	NA
102	13/11/2017	29	IHNV	C-01	NA	NA	110.4	21.1	1.17523	M	54	ND	ND	No Ct	NP	20.5308	33.3095	29.5355	31.6979	30.6425	NP	15.0751	12.7404	4.8706	7.71005	NP	8.44035	1.31818	98.4003	22.8313	7.848	NA	NA	NA	NA	NA	NA	NA	NA	NA	NA	NA	NA	NA	NA	NA	NA
103	13/11/2017	29	IHNV	C-01	NA	NA	97.4	20.2	1.18169	F	47	ND	ND	No Ct	NP	18.6913	30.7165	28.8959	31.0243	29.1747	33.1248	27.8002	5.61527	2.16476	1.89436	2.37626	3.2248	1.22273	97.7419	26.636	7.935	NA	NA	NA	NA	NA	NA	NA	NA	NA	NA	NA	NA	NA	NA	NA	NA
104	13/11/2017	29	IHNV	C-01	NA	NA	69.6	19.5	0.938654	M	47	ND	ND	36.905	171.229	19.6305	31.6866	26.851	28.0597	29.2939	33.4992	26.1584	40.0059	22.5068	3.15907	4.22727	21.8906	1.27727	95.6892	30.907	7.741	NA	NA	NA	NA	NA	NA	NA	NA	NA	NA	NA	NA	NA	NA	NA	NA
105	13/11/2017	29	IHNV	C-01	L1	117.1	108	22.1	1.00057	F	33	ND	ND	No Ct	NP	19.858	31.5929	29.3281	30.2049	29.7131	31.3205	25.5013	5.02904	5.89706	3.10679	16.074	4.67763	NA	NA	NA	NA	249.234	239.633	66.3203	182.914	3.75803	1274	21.73	79.6142	0.026643	0.0017762	17.3	15.181	2.11901	1.13958	3.955	14.96
106	13/11/2017	29	IHNV	C-02	R1	126.9	121.4	23	0.997781	F	43	ND	ND	No Ct	NP	19.855	31.2559	28.9954	29.0623	29.4088	31.3526	33.1929	6.24198	14.5282	3.67719	21.7374	8.14912	NA	NA	NA	NA	393.618	249.16	64.0183	329.6	6.14853	846	12.99	78.7708	0.015873	0	15.7	14.7604	0.939636	1.06366	2.024	14.4
107	13/11/2017	29	IHNV	C-02	R2	84	81.5	19.4	1.11623	F	35	ND	ND	No Ct	NP	20.8254	33.1943	31.5672	30.3786	30.9174	NP	15.8013	1.78666	11.7117	3.23311	NP	5.57716	NA	NA	NA	NA	301.028	301.028	57.4143	243.613	5.24308	779.6	10.82	67.2667	0.0123457	0.00176367	16.2	15.6406	0.559354	1.03576	1.623	16.1
108	13/11/2017	29	IHNV	C-01	L2	116.5	114.3	21.9	1.08821	M	44	ND	ND	No Ct	NP	20.7285	32.9413	31.5882	31.0484	30.6173	32.3137	15.0409	1.66231	6.08364	3.29012	37.8482	3.67869	NA	NA	NA	NA	317.149	280.087	68.0906	249.059	4.65776	757.7	10.07	79.0494	0.017762	0	16	13.6431	2.35695	1.17276	7.203	14.4
109	13/11/2017	29	IHNV	C-01	L4	120	116	23.1	0.94107	F	34	ND	ND	No Ct	NP	20.2084	31.904	29.4356	30.3537	28.7916	30.3931	24.2096	5.76824	6.57367	6.79323	65.8676	6.37838	NA	NA	NA	NA	297.899	280.044	92.4017	205.497	3.22395	601.9	5.453	102.465	0.0426288	0.00888099	21.9	14.7075	7.19245	1.48903	26.61	14.2
110	13/11/2017	29	IHNV	C-01	L3	102.5	96.8	21	1.04524	M	39	ND	ND	No Ct	NP	18.6029	32.1325	28.3907	NP	28.3639	29.8797	6.79967	4.19263	NP	2.91978	13.3071	3.5562	NA	NA	NA	NA	285.652	285.652	61.7113	223.941	4.62884	599.4	13.5	69.9827	0.0053286	0	16	14.016	1.98398	1.14155	3.326	14.4
111	13/11/2017	29	IHNV	C-02	R4	118.7	109.2	21.7	1.06867	M	40	ND	ND	33.5581	1324.12	20.9917	32.3456	28.842	27.551	28.6293	30.4501	32.4834	15.3586	74.6052	12.9953	107.274	34.3197	NA	NA	NA	NA	296.048	273.09	69.9122	226.136	4.23457	1001	7.441	82.6729	0.0246914	0	16.9	12.9553	3.94473	1.30449	10.46	13.5
112	13/11/2017	29	IHNV	C-02	R3	123.7	118.6	22.2	1.08399	F	37	ND	ND	36.9767	177.945	20.6722	34.0674	29.8487	29.7576	29.5229	32.3506	5.8156	5.75219	13.7737	5.98802	22.4989	8.50463	NA	NA	NA	NA	270.777	270.777	70.7527	200.024	3.82709	807	12.37	80.0498	0.0299824	0.00176367	16.3	12.6977	3.60225	1.28369	6.529	13
113	2017-12-08	64	Vehicle control	C-03	NA	NA	177.7	25.1	1.12374	M	55	No Ct	NP	No Ct	NP	14.8471	29.4659	24.8131	26.5632	23.8424	27.4757	4.37177	4.60425	2.04858	3.38623	5.59969	3.34635	1.36023	92.0599	32.397	7.531	NA	NA	NA	NA	NA	NA	NA	NA	NA	NA	NA	NA	NA	NA	NA	NA
114	2017-12-08	64	Vehicle control	C-03	NA	NA	84.4	20.5	0.979672	M	45	No Ct	NP	No Ct	NP	16.2144	29.3632	26.4997	28.0061	25.3152	29.7136	12.0292	3.33102	2.07891	3.69544	4.24299	3.03512	1.32614	98.4233	23.24	7.865	NA	NA	NA	NA	NA	NA	NA	NA	NA	NA	NA	NA	NA	NA	NA	NA
115	2017-12-08	64	Vehicle control	C-03	NA	NA	162.5	24.4	1.11862	M	45	No Ct	NP	No Ct	NP	14.6509	28.7683	24.4869	26.7257	24.4485	27.2886	6.64695	5.14799	1.50437	2.0324	5.2132	2.89492	1.24545	91.0883	46.6195	7.698	NA	NA	NA	NA	NA	NA	NA	NA	NA	NA	NA	NA	NA	NA	NA	NA
116	2017-12-08	64	Vehicle control	C-03	NA	NA	111	22	1.04245	F	51	No Ct	NP	No Ct	NP	15.5986	29.3292	25.4698	26.343	24.1948	27.4331	8.16741	4.73546	3.68735	4.52952	9.24163	4.31744	1.29886	91.8126	40.112	7.43	NA	NA	NA	NA	NA	NA	NA	NA	NA	NA	NA	NA	NA	NA	NA	NA
117	2017-12-08	64	Vehicle control	C-06	NA	NA	122.8	22.6	1.06383	F	50	No Ct	NP	No Ct	NP	17.0879	30.5519	25.7514	27.9938	25.5355	29.3347	8.41465	10.609	3.55375	5.62652	9.43537	6.59644	1.36023	94.6563	31.978	7.543	NA	NA	NA	NA	NA	NA	NA	NA	NA	NA	NA	NA	NA	NA	NA	NA
118	2017-12-08	64	Vehicle control	C-06	NA	NA	145.3	24.1	1.03804	F	45	No Ct	NP	No Ct	NP	15.9992	28.3406	24.3522	26.1797	23.8444	28.1277	23.544	14.2589	5.42977	7.31411	8.4828	9.00092	1.23068	93.1212	34.624	7.493	NA	NA	NA	NA	NA	NA	NA	NA	NA	NA	NA	NA	NA	NA	NA	NA
119	2017-12-08	64	Vehicle control	C-06	NA	NA	162.5	24.1	1.16092	F	54	No Ct	NP	No Ct	NP	16.8522	29.0223	24.5866	26.6528	24.641	28.6502	26.5019	21.6114	7.23704	8.18085	11.548	12.3431	1.4	89.8868	43.757	7.391	NA	NA	NA	NA	NA	NA	NA	NA	NA	NA	NA	NA	NA	NA	NA	NA
120	2017-12-08	64	Vehicle control	C-06	NA	NA	89.7	20	1.12125	F	46	No Ct	NP	No Ct	NP	14.668	27.7251	23.6419	24.4714	22.4559	27.2322	15.6908	9.79946	6.48738	6.7726	5.42245	7.68648	1.28182	91.5685	41.2935	7.464	NA	NA	NA	NA	NA	NA	NA	NA	NA	NA	NA	NA	NA	NA	NA	NA
121	2017-12-08	64	Vehicle control	C-06	R2	121	117.8	22.3	1.06226	M	41	No Ct	NP	No Ct	NP	16.1101	30.4855	24.6845	28.1997	24.5992	27.6034	4.54831	12.0468	1.63916	5.03177	12.0743	6.23926	NA	NA	NA	NA	258.865	248.27	62.1553	196.71	4.16482	916.6	12.79	74.548	0.0287253	0.00359066	16.2	15.0312	1.16875	1.07775	2.506	15.33
122	2017-12-08	64	Vehicle control	C-03	L3	110.2	104.5	20.9	1.14466	M	43	No Ct	NP	No Ct	NP	20.7967	32.4813	31.6496	32.2083	28.0251	31.9581	33.7704	2.16631	3.60925	13.38	25.6198	6.38518	NA	NA	NA	NA	269.207	206.737	68.5245	200.682	3.92862	1129	14.9	100.222	0.168478	0.0199275	18.5	15.4067	3.09325	1.20077	9.051	15.68
123	2017-12-08	64	Vehicle control	C-06	R1	128.4	122.9	23.1	0.997048	M	43	No Ct	NP	No Ct	NP	17.1152	32.0439	27.5999	29.3932	26.0748	28.3414	3.01116	3.17389	1.49993	3.37615	14.4274	2.68332	NA	NA	NA	NA	316.542	282.184	65.096	251.446	4.86269	825.6	9.524	83.1246	0.0341113	0.005386	15.7	13.9976	1.70236	1.12162	5.736	16
124	2017-12-08	64	Vehicle control	C-03	L2	119.4	102.3	22.5	0.898107	M	37	No Ct	NP	No Ct	NP	16.698	30.4284	27.3623	28.1468	25.6206	27.4598	7.80388	2.83412	2.3535	3.30567	17.8174	2.8311	NA	NA	NA	NA	326.856	225.463	77.095	249.761	4.23966	524.7	7.531	86.2905	0.00181159	0	20	14.011	5.98904	1.42745	23.25	20.1
125	2017-12-08	64	Vehicle control	C-06	R3	109.8	104.5	20.6	1.1954	M	38	No Ct	NP	No Ct	NP	15.8952	29.1917	25.3042	26.8568	24.5586	27.344	11.1976	7.24256	2.88323	3.62562	10.872	4.5838	NA	NA	NA	NA	276.294	275.918	65.6524	210.641	4.20843	791.3	8.095	78.2982	0.0412926	0.00359066	15.3	14.4775	0.822457	1.05681	3.045	14.5
126	2017-12-08	64	Vehicle control	C-03	L1	111.5	109.8	22	1.03118	M	37	No Ct	NP	No Ct	NP	17.334	30.7604	25.6184	27.0098	25.4905	28.2609	9.25782	15.6301	7.12587	5.51382	17.7921	9.42328	NA	NA	NA	NA	293.169	218.968	80.8664	212.302	3.62535	967	10.17	93.4379	0.0380435	0.00362319	18.9	13.7946	5.10536	1.3701	21.35	14
127	2017-12-08	64	Vehicle control	C-03	L4	99.2	92.3	20.5	1.07137	F	37	No Ct	NP	No Ct	NP	16.4992	29.7278	25.2653	27.2239	24.9488	28.4956	11.3275	11.2801	3.61142	4.43819	8.65445	6.44323	NA	NA	NA	NA	342.189	232.88	73.8976	268.292	4.63059	714.3	7.307	86.8516	0.0181159	0.00362319	17.5	14.3181	3.18188	1.22223	7.152	13.99
128	2017-12-08	64	Vehicle control	C-06	R4	105.9	97.1	21.5	0.977021	M	47	No Ct	NP	No Ct	NP	13.9312	29.1323	24.5775	25.9306	23.6871	26.6424	3.02407	3.16506	1.28879	1.54569	4.15597	1.99985	NA	NA	NA	NA	247.748	247.748	62.7853	184.962	3.94595	876.4	11.72	76.9049	0.037702	0.00179533	13.8	12.0508	1.74919	1.14515	4.256	11.9
129	2017-12-13	64	PRV	C-05	NA	NA	134.8	23.1	1.09359	F	40	18.1559	1.47446e+07	No Ct	NP	17.8125	29.5666	26.0788	26.7395	25.4408	30.1384	31.7803	15.5191	11.6169	7.90937	9.12409	11.6818	0.934091	92.9383	32.3688	7.723	NA	NA	NA	NA	NA	NA	NA	NA	NA	NA	NA	NA	NA	NA	NA	NA
130	2017-12-13	64	PRV	C-05	NA	NA	130.7	22.9	1.08835	M	53	16.7931	3.42389e+07	No Ct	NP	16.3194	29.0899	24.6075	25.6701	24.3634	29.9698	16.2369	16.0259	7.82834	5.38053	3.45076	9.74491	1.19091	85.463	57.884	7.306	NA	NA	NA	NA	NA	NA	NA	NA	NA	NA	NA	NA	NA	NA	NA	NA
131	2017-12-13	64	PRV	C-05	NA	NA	179	25.6	1.06692	M	49	16.4257	43241265	No Ct	NP	16.9766	29.9899	25.1717	26.4353	24.8779	29.6631	12.9807	16.6464	8.03732	6.17517	6.23048	10.2863	1.26364	90.7316	38.779	7.521	NA	NA	NA	NA	NA	NA	NA	NA	NA	NA	NA	NA	NA	NA	NA	NA
132	2017-12-13	64	PRV	C-05	NA	NA	80.3	21	0.867077	M	46	16.6773	36870125	No Ct	NP	17.4898	30.2741	26.0562	26.4149	25.3672	28.9881	16.2711	12.694	11.2959	5.61182	13.1834	9.86724	1.04886	93.4119	29.317	7.461	NA	NA	NA	NA	NA	NA	NA	NA	NA	NA	NA	NA	NA	NA	NA	NA
133	2017-12-13	64	PRV	C-04	NA	NA	111.2	21.9	1.0587	M	51	23.7362	415438	No Ct	NP	16.6583	29.8403	25.7392	26.5542	25.5093	28.695	12.4625	8.93648	5.84597	6.4174	8.64025	7.06662	1.36023	92.6026	35.5898	7.562	NA	NA	NA	NA	NA	NA	NA	NA	NA	NA	NA	NA	NA	NA	NA	NA
134	2017-12-13	64	PRV	C-04	NA	NA	115	22.5	1.0096	F	46	18.3081	13721215	No Ct	NP	15.9367	29.9223	23.8668	24.4602	23.9764	28.3127	6.82271	21.0932	12.4218	6.67208	6.49296	13.3957	1.30341	93.4273	36.154	7.644	NA	NA	NA	NA	NA	NA	NA	NA	NA	NA	NA	NA	NA	NA	NA	NA
135	2017-12-13	64	PRV	C-04	NA	NA	134.7	23.5	1.03792	F	44	18.7901	9.62046e+06	No Ct	NP	15.0644	28.2806	23.2578	24.8396	23.3515	27.8169	12.5588	17.9749	5.37954	4.90272	4.69044	9.41906	1.23068	94.369	35.3255	7.646	NA	NA	NA	NA	NA	NA	NA	NA	NA	NA	NA	NA	NA	NA	NA	NA
136	2017-12-13	64	PRV	C-04	NA	NA	134.6	22.9	1.12083	M	46	16.5667	3.95252e+07	No Ct	NP	14.4381	27.6533	23.2144	22.6766	22.7326	26.6595	13.006	11.9487	12.4108	2.37767	5.78249	8.91238	1.43636	91.9014	39.2263	7.404	NA	NA	NA	NA	NA	NA	NA	NA	NA	NA	NA	NA	NA	NA	NA	NA
137	2017-12-13	64	PRV	C-04	L2	119.1	111.7	23.5	0.860696	F	39	25.6219	453084	No Ct	NP	17.1172	31.3236	28.2254	28.5864	25.1974	28.7339	6.59527	2.01753	2.41182	6.23495	11.6282	3.55477	NA	NA	NA	NA	257.817	257.817	60.6761	197.141	4.24906	658.9	11.16	71.3406	0.0321429	0.00357143	16.1	14.7192	1.38083	1.09381	1.946	15
138	2017-12-13	64	PRV	C-04	L1	123.5	113.8	22.7	0.972892	M	42	25.1919	603386	No Ct	NP	15.8485	30.8937	25.0142	27.5479	24.7724	27.6732	3.71558	8.64624	1.8956	1.92159	8.72438	4.15448	NA	NA	NA	NA	242.466	238.575	73.1878	169.278	3.31293	895.3	12.29	87.3387	0.0571429	0	16.6	14.1727	2.42731	1.17127	6.901	14.75
139	2017-12-13	64	PRV	C-05	R3	95.9	89.8	20.7	1.01243	M	35	30.2659	22879.6	No Ct	NP	18.1905	31.9411	27.4934	30.5609	27.0518	29.4203	6.98958	7.20432	1.66279	5.08358	16.6308	4.65023	NA	NA	NA	NA	338.567	209.852	59.5747	278.993	5.68308	869.6	8.557	70.3875	0.0035461	0	16.2	15.1969	1.00313	1.06601	2.071	14.96
140	2017-12-13	64	PRV	C-04	L4	134.5	126.6	23.4	0.988066	M	35	18.969	33237835	No Ct	NP	18.4247	31.7546	27.4881	31.2975	26.2395	30.2119	9.30419	8.50043	1.59325	13.0876	12.8048	7.7271	NA	NA	NA	NA	294.974	246.987	59.3581	235.616	4.96941	1166	20.11	72.9021	0.0196429	0.00178571	17.4	15.144	2.25605	1.14897	5.582	15.7
141	2017-12-13	64	PRV	C-05	R1	111.2	109.8	22.1	1.01724	M	44	29.8166	30542.8	No Ct	NP	17.7311	30.289	24.9597	27.8019	24.7201	28.7206	18.4926	32.9295	5.9731	5.70278	17.8968	14.8685	NA	NA	NA	NA	255.043	253.382	68.7844	186.259	3.70786	1133	14.5	76.6168	0.0141844	0.0035461	16.3	14.5227	1.77735	1.12238	3.613	14.5
142	2017-12-13	64	PRV	C-05	R2	113.4	106.9	21.6	1.06076	M	39	31.0323	14017.5	No Ct	NP	14.9881	30.2196	24.6962	25.9169	24.246	26.7987	2.74025	5.98612	2.67732	2.28771	7.81126	3.65038	NA	NA	NA	NA	305.965	249.421	59.0589	246.906	5.18068	1034	11.37	70.9867	0.0124113	0	16.1	13.0447	3.05532	1.23422	7.871	15.4
143	2017-12-13	64	PRV	C-04	L3	110.3	104.6	21.1	1.11348	M	41	No Ct	NP	No Ct	NP	17.4649	31.3905	26.6968	28.3642	26.7178	29.452	6.264	7.77835	3.56704	3.04326	10.0301	4.79622	NA	NA	NA	NA	217.89	217.89	48.843	169.047	4.46103	1189	21.12	57.5994	0.0142857	0.00178571	14.3	13.47	0.830022	1.06162	0.4894	16.28
144	2017-12-13	64	PRV	C-05	R4	135.5	128.1	22.8	1.0808	F	39	19.8565	1.84706e+07	No Ct	NP	21.6579	34.5751	30.0391	31.5897	29.0238	31.8031	12.2344	12.5497	118.17	13.3893	51.4043	48.0363	NA	NA	NA	NA	263.331	256.397	61.6782	201.653	4.26944	1153	18.04	75.348	0.0177305	0.0035461	16.7	14.1535	2.54647	1.17992	3.935	13.65
145	2017-12-18	64	IHNV	C-02	NA	NA	130.2	22.4	1.15842	F	50	No Ct	NP	No Ct	NP	15.5253	29.0265	25.6321	26.3625	24.1895	28.5348	9.84622	4.42036	3.27068	3.45611	4.57909	3.71572	1.08636	90.0373	41.886	7.408	NA	NA	NA	NA	NA	NA	NA	NA	NA	NA	NA	NA	NA	NA	NA	NA
146	2017-12-18	64	IHNV	C-02	NA	NA	167.2	24.7	1.10955	M	49	No Ct	NP	No Ct	NP	15.5393	29.8402	25.3674	25.9706	24.8182	28.6596	5.38534	5.39795	3.17526	2.44098	4.06889	3.6714	1.09886	91.0632	38.5767	7.359	NA	NA	NA	NA	NA	NA	NA	NA	NA	NA	NA	NA	NA	NA	NA	NA
147	2017-12-18	64	IHNV	C-02	NA	NA	184.4	25.2	1.15228	F	50	No Ct	NP	No Ct	NP	16.3874	30.6977	26.3267	27.0532	25.0301	28.5815	5.94847	4.87248	4.11487	3.79411	7.80816	4.26048	1.35455	85.1343	58.2533	7.482	NA	NA	NA	NA	NA	NA	NA	NA	NA	NA	NA	NA	NA	NA	NA	NA
148	2017-12-18	64	IHNV	C-02	NA	NA	124.6	22.4	1.1086	F	48	No Ct	NP	No Ct	NP	15.9626	30.6467	25.6486	26.676	24.2034	28.2816	3.98273	5.87248	13.1769	4.57228	6.88226	7.87388	1.21364	91.2479	38.9207	7.354	NA	NA	NA	NA	NA	NA	NA	NA	NA	NA	NA	NA	NA	NA	NA	NA
149	2017-12-18	64	IHNV	C-01	NA	NA	137.4	23	1.12928	F	42	No Ct	NP	No Ct	NP	15.0439	28.5029	24.2525	23.8007	23.5388	27.6992	10.5791	8.61315	6.23571	3.6985	4.93332	6.18246	1.10795	94.1799	27.5443	7.568	NA	NA	NA	NA	NA	NA	NA	NA	NA	NA	NA	NA	NA	NA	NA	NA
150	2017-12-18	64	IHNV	C-01	NA	NA	68.4	18.3	1.1161	M	45	No Ct	NP	No Ct	NP	15.8698	29.1525	23.6948	24.9205	23.9768	28.3144	11.9223	22.8281	5.21452	4.94759	6.202	10.9967	1.16932	97.2484	27.59	7.794	NA	NA	NA	NA	NA	NA	NA	NA	NA	NA	NA	NA	NA	NA	NA	NA
151	2017-12-18	64	IHNV	C-01	NA	NA	219.2	27.2	1.08927	F	46	No Ct	NP	No Ct	NP	17.7936	30.8859	27.9351	28.1804	25.7952	29.2839	13.0084	4.05578	4.83238	6.33379	13.6081	5.07398	1.15795	90.9057	38.467	7.335	NA	NA	NA	NA	NA	NA	NA	NA	NA	NA	NA	NA	NA	NA	NA	NA
152	2017-12-18	64	IHNV	C-01	NA	NA	191.3	25.6	1.14024	NA	53	No Ct	NP	No Ct	NP	16.7938	30.129	26.0024	26.135	25.0638	28.8287	10.4003	8.08979	8.26653	4.99034	8.80818	7.11555	1.5	92.2316	32.8573	7.176	NA	NA	NA	NA	NA	NA	NA	NA	NA	NA	NA	NA	NA	NA	NA	NA
153	2017-12-18	64	IHNV	C-02	L1	98.3	91.9	20	1.14875	F	34	No Ct	NP	No Ct	NP	19.032	32.6173	29.669	30.157	27.7035	28.7806	11.0047	2.66704	3.85798	4.77172	43.9732	3.76558	NA	NA	NA	NA	248.727	236.151	64.7767	183.95	3.83976	1240	22.23	78.6258	0.0196078	0.00356506	20.6	18.5381	2.06186	1.11122	5.929	20.6
154	2017-12-18	64	IHNV	C-01	R3	115.5	105.9	22	0.994553	F	38	No Ct	NP	No Ct	NP	17.3726	32.0099	28.367	28.8227	26.43	28.7336	4.27184	2.1887	2.94015	3.41583	14.4135	2.84823	NA	NA	NA	NA	315.229	262.945	72.9372	242.291	4.32192	928.8	12.57	84.5026	0.0195035	0.0035461	17.2	15.4491	1.75094	1.11334	2.437	18.25
155	2017-12-18	64	IHNV	C-02	L3	102.6	93.1	20.9	1.01979	F	32	No Ct	NP	No Ct	NP	16.7389	32.8116	27.2573	28.9819	25.6547	28.2472	1.58109	3.15191	1.48386	3.32103	11.9382	2.65227	NA	NA	NA	NA	294.2	294.2	54.089	240.111	5.43919	1143	18.04	64.3007	0.00713012	0	17	14.6763	2.32371	1.15833	3.415	16.2
156	2017-12-18	64	IHNV	C-02	L2	118.6	104.3	21.6	1.03496	F	39	No Ct	NP	No Ct	NP	16.4197	32.0319	27.473	28.1211	26.1998	28.8408	1.88963	2.15889	1.96742	1.92971	7.04216	2.01868	NA	NA	NA	NA	287.213	237.603	61.5166	225.696	4.66887	768.1	9.17	77.6538	0.0552585	0.00356506	15.2	13.9168	1.28321	1.09221	3.615	15.6
157	2017-12-18	64	IHNV	C-02	L4	134.8	123.7	23.1	1.00354	M	34	No Ct	NP	No Ct	NP	19.3145	32.5047	29.4842	31.8257	27.6497	29.7872	9.81784	3.68741	1.74445	5.97881	30.901	3.80355	NA	NA	NA	NA	318.313	318.313	61.3626	256.95	5.1874	1199	13.57	89.6678	0.116418	0.00746269	16.2	14.3455	1.85454	1.12928	2.85	14.2
158	2017-12-18	64	IHNV	C-01	R2	113.9	102.8	21.9	0.978725	M	36	No Ct	NP	No Ct	NP	18.3464	31.2493	27.3846	30.153	26.2756	29.42	12.8046	8.72703	2.29389	6.94664	18.5167	5.98919	NA	NA	NA	NA	333.373	292.952	61.2273	272.146	5.44484	1131	12.49	76.491	0.0159574	0.00177305	15.5	14.7221	0.777908	1.05284	0.8323	14
159	2017-12-18	64	IHNV	C-01	R4	126.6	114.6	21.7	1.12152	M	37	No Ct	NP	No Ct	NP	16.1226	30.8965	26.3414	27.6151	25.3438	27.4464	3.67651	3.98644	2.15527	2.60756	11.9185	2.91642	NA	NA	NA	NA	243.806	232.702	45.0914	198.714	5.40692	612.6	8.011	54.0055	0.0159574	0	16.7	17.3068	-0.606772	0.96494	0.05862	15.76
160	2017-12-18	64	IHNV	C-01	R1	121.1	108.3	22.2	0.98985	F	37	No Ct	NP	No Ct	NP	15.7615	29.9318	26.962	27.8264	24.791	27.5215	5.81506	1.9773	1.53117	2.81918	8.90313	2.10922	NA	NA	NA	NA	262.05	247.602	61.2018	200.848	4.28174	486.9	4.685	74.9269	0.0124113	0	17.1	14.0675	3.03253	1.21557	4.821	14

## Sheet: Timeline and mortality log
Polinski et al 2021, Innate antiviral defense demonstrates high energetic efficiency in a bony fish. BMC Biology 19, 138
Experimental timeline for PRV challenge of Atlantic salmon
SC = saline control injected					D.O. = dissolved oxygen (mg/L)
PRV = Piscine orthoreovirus injected						Fish chased and placed in respirometers
IHNV = Infectious hematopeitic necrosis virus injected						Holding period without disturbance
Temp = temperature (°C)						Hypoxia challenge
								Mortality Log
Date	Days Post challenge				Temp	D.O.		Saline control		PRV		IHNV(1)		IHNV(2)
	Saline control	PRV	IHNV(1)	IHNV(2)				Tank 1	Tank 2	Tank 1	Tank 2	Tank 1	Tank 2	Tank 3	Tank 4
2017-10-05	0				10			0	0
2017-10-06	1				10	8.8		0	0
2017-10-07	2				10			0	0
2017-10-08	3				10			0	0
2017-10-09	4							0	0
2017-10-10	5	0			10			0	0	0	0
2017-10-11	6	1			10			0	0	0	0
2017-10-12	7	2			10			0	0	0	0
2017-10-13	8	3			10	9.1		0	0	0	0
2017-10-14	9	4			10			0	0	0	0
2017-10-15	10	5	0		10			0	0	0	0	0	0
2017-10-16	11	6	1		10			0	0	0	0	0	0
2017-10-17	12	7	2		10			0	0	0	0	0	0
2017-10-18	13	8	3					0	0	1	0	0	0
2017-10-19	14	9	4		10			0	0	0	0	0	0
2017-10-20	15	10	5	0	10	8.8		0	0	0	0	0	0	0	0
2017-10-21	16	11	6	1	10			0	0	0	0	0	0	0	0
2017-10-22	17	12	7	2	10			0	0	0	0	0	0	0	0
2017-10-23	18	13	8	3	10			0	0	0	0	1	3	0	0
2017-10-24	19	14	9	4	10			0	0	0	0	0	0	0	0
2017-10-25	20	15	10	5	10			0	0	0	0	0	0	0	0
2017-10-26	21	16	11	6	10	9		0	0	0	0	0	0	0	0
2017-10-27	22	17	12	7	10			0	0	0	0	1	2	0	0
2017-10-28	23	18	13	8	10			0	0	0	0	0	0	0	0
2017-10-29	24	19	14	9	10			0	0	0	0	0	1	1	1
2017-10-30	25	20	15	10	10			0	0	0	0	1	1	0	1
2017-10-31	26	21	16	11	10			0	0	0	0	1	2	0	0
2017-11-01	27	22	17	12	10			0	0	0	0	0	0	1	3
2017-11-02	28	23	18	13	9.8			0	0	0	0	2	0	3	1
2017-11-03	29	24	19	14	10			0	0	0	0	1	0	0	2
2017-11-04	30	25	20	15	10			0	0	1	0	1	0	1	0
2017-11-05	31	26	21	16	10			0	0	0	0	0	0	0	0
2017-11-06	32	27	22	17	10			0	0	0	0	0	0	0	0
2017-11-07	33	28	23	18	10			0	0	0	0	0	1	2	0
2017-11-08	34	29	24	19	10			0	0	0	0	0	0	2	1
2017-11-09	35	30	25	20	10	9		0	0	0	0	0	0	1	3
2017-11-10	36	31	26	21	10			0	0	0	0	0	0	1	2
2017-11-11	37	32	27	22	10			0	0	0	0	0	0	0	0
2017-11-12	38	33	28	23	10			0	0	0	0	0	0	0	0
2017-11-13	39	34	29	24	10			1	0	0	0	0	0	0	2
2017-11-14	40	35	30	25	10			0	0	0	0	0	0	0	0
2017-11-15	41	36	31	26	10			0	0	0	0	0	0	0	0
2017-11-16	42	37	32	27	10			0	0	0	0	0	0	0	0
2017-11-17	43	38	33	28	10			0	0	0	0	0	0	1	1
2017-11-18	44	39	34	29	10			0	0	0	0	0	0	0	0
2017-11-19	45	40	35	30	10			0	0	0	0	0	0	0	0
2017-11-20	46	41	36	31	10	8.9		0	0	0	0	0	0	0	0
2017-11-21	47	42	37	32	10			0	0	0	0	0	0	0	0
2017-11-22	48	43	38	33	10			0	0	0	0	0	0	0	0
2017-11-23	49	44	39	34	10			0	0	0	0	0	0	0	0
2017-11-24	50	45	40	35	10			0	0	0	0	0	0	0	0
2017-11-25	51	46	41	36	10			0	0	0	0	0	0	0	0
2017-11-26	52	47	42	37	10			0	0	0	0	0	0	0	0
2017-11-27	53	48	43	38	10			0	0	0	0	0	0	0	0
2017-11-28	54	49	44	39	10			0	0	0	0	0	0	0	0
2017-11-29	55	50	45	40	10	9.2		0	0	0	0	0	0	0	0
2017-11-30	56	51	46	41	9.5			0	0	0	0	0	0	0	0
2017-12-01	57	52	47	42	9.5			0	0	0	0	0	0	0	0
2017-12-02	58	53	48	43	9.5			0	0	0	0	0	0	0	0
2017-12-03	59	54	49	44	9.5			0	0	0	0	0	0	0	0
2017-12-04	60	55	50	45	9			0	0	0	0	0	0	0	0
2017-12-05	61	56	51	46	9			0	0	0	0	0	0	0	0
2017-12-06	62	57	52	47	9			0	0	0	0	0	0	0	0
2017-12-07	63	58	53	48	10	9.3		0	0	0	0	0	0	0	0
2017-12-08	64	59	54		10			0	0	0	0	0	0
2017-12-09		60	55		10					0	0	0	0
2017-12-10		61	56		10					0	0	0	0
2017-12-11		62	57		10					0	0	0	0
2017-12-12		63	58		10					0	0	0	0
2017-12-13		64	59		10					0	0	0	0
2017-12-14			60		10							0	0
2017-12-15			61		10							0	0
2017-12-16			62		10							0	0
2017-12-17			63		10							0	0
2017-12-18			64		10	9						0	0

## Sheet: Histopathology scoring
Polinski et al 2021, Innate antiviral defense demonstrates high energetic efficiency in a bony fish. BMC Biology 19, 138
Histopathology of Sockeye salmon; case AHC 2018-0831											Kidney abbreviations:								IFB = interstitial fibrin																Heart abbreviations:
Time point: Days postchallenge (dpc)												HKN = head kidney							ICN = interstitial cell necrosis																	MKM = myocardial karyomegaly/megalocytosis						MNC = myocardial multinucleate cells
Path. = pathologist:		GDM = Dr. Gary D. Marty, DVM, Ph.D., Diplomate, A.C.V.P.										TKN = trunk kidney							IEA = interstitial edema and/or interstitial cell atrophy																	EPL = epicarditis, lymphohistiocytic						CCC = congestion of compact cortical layer
		MP = Michael Pawlik, DVM, MVSc, Diplomate A.C.V.P.										present (Y), not present (N)							RTH = renal tubular hydropic degeneration																	EPH = epicarditis, histiocytic						ISP = intracytoplasmic protein droplets (in histiocytes); when >5 cells in two 40× objective lens fields)
ND = no data; NS = not scored												ISH = interstitial (hematopoietic) cell hyperplasia							RTN = renal tubular necrosis																	ENL = endocarditis/myocarditis, lymphohistiocytic						HTH = thrombosis
Scoring = none (0), mild (1), moderate (2), or severe/abundant (3);												TEP = tubular epithelial protein (intracytoplasmic)							RIN = renal tubular intraluminal necrotic cells																	ENE = endocarditis/myocarditis, eosinophilic						HGR = granulomatous inflammation
NP = appropriate tissue not present on slide; ND = no data												GRP = golden renal pigment							RIH = renal interstitial hydropic degeneration																	ENH = endocarditis/myocarditis, histiocytic						HRS = Renibacterium salmoninarum
	= quality control											TDI = tubular dilation (of lumen)							MGN = membranous glomerulonephritis																	ECH = endocardial cell hypertrophy						HPS = Piscirickettsia salmonis
	1 score for all organs: artifact (Art), postfixation dehydration (PFD), acid hematin (AHT)											MIN = mineralization							KGR = granulomatous inflammation																	MCD = Myocardial degeneration/necrosis						HLS = Loma salmonae
	1 score for each organ: Autolysis (Atly) [dcp = decomposed]											HEM = interstitial hemorrhage/congestion							KRS = Renibacterium salmoninarum
	= GLY; hepatocellular glycogen											VCP = vascular cytoplasmic protein droplets, renal interstitium							KPS = Piscirickettsia salmonis
												IPC = intratubular (luminal) protein casts							KLS = Loma salmonae
						Most	Cause(s)/Marker(s)	All organ
Sample ID	Date (mm/dd/yy)	Time point (dpc)	Treatment	Assessed by respirometry		significant	of significant	Quality control			Kidney																								Heart
					Path.	lesion(s)	morbidity	ART	PFD	AHT	HKN	TKN	KAtly	ISH	TEP	GRP	TDI	MIN	HEM	VCP	IPC	IFB	ICN	IEA	RTH	RTN	RIN	RIH	MGN	KGR	KRS	KPS	KLS	Kidney Comments	HAtly	MKM	EPL	EPH	ENL	ENE	ENH	ECH	MCD	MNC	CCC	HTH	HGR	HRS	HPS
1	10/13/2017	8	Saline control	No	GDM	EPL	none	1	0	0	Y	N	0	0	NP	0	NP	0	0	0	NP	0	0	0	NP	NP	NP	0	NP	0	0	0	0		0	0	1	0	0	0	0	0	0	0	0	0	0	0	0
2	10/13/2017	8	Saline control	No	GDM	SPI	none	1	0	0	Y	N	0	0	NP	0	NP	0	0	0	NP	0	0	0	NP	NP	NP	0	NP	0	0	0	0		0	0	0	0	0	0	0	0	0	0	0	0	0	0	0
3	10/13/2017	8	Saline control	No	GDM	GRP	none	1	0	0	Y	N	0	0	NP	1	NP	0	0	0	NP	0	0	0	NP	NP	NP	0	NP	0	0	0	0	one tubule in the section has GRP (14 x 108);	0	0	0	0	0	0	0	0	0	0	0	0	0	0	0
4	10/13/2017	8	Saline control	No	GDM,MP	TEP	none	1	0	0	Y	Y	0	0	2	0	0	0	0	0	0	0	0	0	0	0	0	0	0	0	0	0	0		0	0	0	0	1	0	0	0	0	0	0	0	0	0	0
5	10/13/2017	8	Saline control	No	GDM	TEP	none	1	0	0	Y	Y	0	0	2	0	0	0	0	0	0	0	0	0	0	0	0	0	0	0	0	0	0		0	0	0	0	0	0	0	0	0	0	0	0	0	0	0
6	10/13/2017	8	Saline control	No	GDM	TEP	none	1	0	0	Y	Y	0	0	2	0	0	0	1	0	0	0	0	0	0	0	0	0	0	0	0	0	0		0	0	0	0	0	0	0	0	0	0	0	0	0	0	0
7	10/13/2017	8	Saline control	No	GDM	TEP	none	1	0	0	Y	Y	0	0	1	0	0	0	0	0	0	0	0	0	0	0	0	0	0	0	0	0	0		0	0	0	0	0	0	0	0	0	0	0	0	0	0	0
8	10/13/2017	8	Saline control	No	GDM	TEP	none	1	0	0	Y	Y	0	0	2	1	0	0	0	0	0	0	0	0	0	0	0	0	0	0	0	0	0		0	0	0	0	1	0	0	0	0	0	0	0	0	0	0
9	10/13/2017	8	Saline control	Yes	GDM	ENL	none	1	0	0	Y	N	0	0	NP	1	NP	0	0	0	NP	0	0	0	NP	NP	NP	0	NP	0	0	0	0		0	0	0	0	1	0	0	0	0	0	0	0	0	0	0
10	10/13/2017	8	Saline control	Yes	GDM	TEP	none	1	0	0	Y	Y	0	0	1	0	0	0	0	0	0	0	0	0	0	0	0	0	0	0	0	0	0		0	0	0	0	0	0	0	0	0	0	0	0	0	0	0
11	10/13/2017	8	Saline control	Yes	GDM	TEP	none	1	0	0	Y	Y	0	0	1	0	0	0	0	0	0	0	0	0	0	0	0	0	0	0	0	0	0		0	0	0	0	0	0	0	0	0	0	0	0	0	0	0
12	10/13/2017	8	Saline control	Yes	GDM	none	none	1	0	0	Y	Y	0	0	0	0	0	0	0	0	0	0	0	0	0	0	0	0	0	0	0	0	0		0	0	0	0	0	0	0	0	0	0	0	0	0	0	0
13	10/13/2017	8	Saline control	Yes	GDM	TEP	none	1	0	0	Y	Y	0	0	0	0	1	0	0	0	0	0	0	0	0	0	0	0	0	0	0	0	0		0	0	0	0	0	0	0	0	0	0	0	0	0	0	0
14	10/13/2017	8	Saline control	Yes	GDM	none	none	1	0	0	Y	Y	0	0	0	0	0	0	0	0	0	0	0	0	0	0	0	0	0	0	0	0	0		0	0	0	0	0	0	0	0	0	0	0	0	0	0	0
15	10/13/2017	8	Saline control	Yes	GDM,MP	TEP	none	1	0	0	Y	Y	0	0	1	0	0	0	0	0	0	0	0	0	0	0	0	0	0	0	0	0	0		0	0	0	0	0	0	0	0	0	0	0	0	0	0	0
16	10/13/2017	8	Saline control	Yes	GDM	TEP	none	1	0	0	Y	Y	0	0	1	0	0	0	0	0	0	0	0	0	0	0	0	0	0	0	0	0	0		0	0	0	0	0	0	0	0	0	0	0	0	0	0	0
17	10/18/2017	8	PRV	No	GDM	TEP	none	1	0	0	Y	Y	0	0	2	0	0	0	0	0	0	0	0	0	0	0	0	0	0	0	0	0	0	hematopoietic cells include a greater proportion of neutrophil precursors;	0	0	0	0	0	0	0	0	0	0	0	0	0	0	0
18	10/18/2017	8	PRV	No	GDM	ENL	none	1	0	0	Y	Y	0	0	1	0	0	0	0	0	0	0	0	0	0	0	0	0	0	0	0	0	0		0	0	0	0	1	0	0	0	0	0	0	0	0	0	0
19	10/18/2017	8	PRV	No	GDM	ENL	none	1	0	0	Y	Y	0	0	1	0	0	0	0	0	0	0	0	0	0	0	0	0	0	0	0	0	0		0	0	0	0	1	0	0	0	0	0	0	0	0	0	0
20	10/18/2017	8	PRV	No	GDM	TEP	none	1	0	0	Y	Y	0	0	1	0	0	0	0	0	0	0	0	0	0	0	0	0	0	0	0	0	0		0	0	0	0	0	0	0	0	0	0	0	0	0	0	0
21	10/18/2017	8	PRV	No	GDM	EPL	none	1	0	0	Y	Y	0	0	1	0	0	0	0	0	0	0	0	0	0	0	0	0	0	0	0	0	0		0	0	1	0	0	0	0	0	0	0	0	0	0	0	0
22	10/18/2017	8	PRV	No	GDM	TEP	none	1	0	0	Y	Y	0	0	2	0	0	0	0	0	0	0	0	0	0	0	0	0	0	0	0	0	0		0	0	0	0	0	0	0	0	0	0	0	0	0	0	0
23	10/18/2017	8	PRV	No	GDM	RTH	none	1	0	0	Y	Y	0	0	0	0	0	0	0	0	0	0	0	0	2	0	0	0	0	0	0	0	0		0	0	0	0	0	0	0	0	0	0	0	0	0	0	0
24	10/18/2017	8	PRV	No	GDM	ENL	none	1	0	0	Y	Y	0	0	1	0	0	0	0	0	0	0	0	0	0	0	0	0	0	0	0	0	0		0	0	0	0	1	0	0	0	0	0	0	0	0	0	0
25	10/18/2017	8	PRV	Yes	GDM	GRP	none	1	0	0	Y	Y	0	0	1	1	0	0	0	0	0	0	0	0	0	0	0	0	0	0	0	0	0		0	0	0	0	0	0	0	0	0	0	0	0	0	0	0
26	10/18/2017	8	PRV	Yes	GDM,MP	TEP	none	1	0	0	Y	Y	0	0	1	0	0	0	0	0	0	0	0	0	0	0	0	0	0	0	0	0	0		0	0	0	0	0	0	0	0	0	0	0	0	0	0	0
27	10/18/2017	8	PRV	Yes	GDM	none	none	1	0	0	Y	Y	0	0	0	0	0	0	0	0	0	0	0	0	0	0	0	0	0	0	0	0	0		0	0	0	0	0	0	0	0	0	0	0	0	0	0	0
28	10/18/2017	8	PRV	Yes	GDM	none	none	1	0	0	Y	N	0	0	NP	0	NP	0	0	0	NP	0	0	0	NP	NP	NP	0	NP	0	0	0	0		0	0	0	0	0	0	0	0	0	0	0	0	0	0	0
29	10/18/2017	8	PRV	Yes	GDM	TEP	none	1	0	0	Y	Y	0	0	1	0	0	0	0	0	0	0	0	0	0	0	0	0	0	0	0	0	0		0	0	0	0	0	0	0	0	0	0	0	0	0	0	0
30	10/18/2017	8	PRV	Yes	GDM	TEP	none	1	0	0	Y	Y	0	0	1	0	0	0	0	0	0	0	0	0	0	0	0	0	NP	0	0	0	0	trunk kidney part of section is only ~500 µm in diameter, and it does not include glomeruli;	0	0	0	0	0	0	0	0	0	0	0	0	0	0	0
31	10/18/2017	8	PRV	Yes	GDM	TEP	none	1	0	0	Y	Y	0	0	1	0	0	0	0	0	0	0	0	0	0	0	0	0	0	0	0	0	0		0	0	0	0	0	0	0	0	0	0	0	0	0	0	0
32	10/18/2017	8	PRV	Yes	GDM	TEP	none	1	0	0	Y	Y	0	0	1	0	0	0	0	0	0	0	0	0	0	0	0	0	0	0	0	0	0		0	0	0	0	0	0	0	0	0	0	0	0	0	0	0
33	10/23/2017	8	IHNV	No	GDM	ICN	ICN	1	0	0	Y	Y	1	0	0	0	0	0	2	0	0	0	3	0	0	2	0	0	0	0	0	0	0		0	0	0	0	0	0	0	0	0	0	0	0	0	0	0
34	10/23/2017	8	IHNV	No	GDM	TEP	none	1	0	0	Y	Y	0	1	2	0	0	0	0	0	0	0	0	0	0	0	0	0	0	0	0	0	0	ISH score is based on a greater proportion of blastic hematopoietic cells;	0	0	0	0	0	0	0	0	0	0	0	0	0	0	0
35	10/23/2017	8	IHNV	No	GDM	TEP	none	1	0	0	Y	Y	0	1	2	0	0	0	0	0	0	0	0	0	0	0	0	0	0	0	0	0	0		0	0	0	0	1	0	0	0	0	0	0	0	0	0	0
36	10/23/2017	8	IHNV	No	GDM	TEP	none	1	0	0	Y	Y	0	1	2	1	0	0	0	0	0	0	0	0	0	0	0	0	0	0	0	0	0	transition between head kidney and trunk kidney contains abundant immature tubules;	0	0	0	0	1	0	0	0	0	0	0	0	0	0	0
37	10/23/2017	8	IHNV	No	GDM,MP	ICN	ICN	1	0	0	Y	Y	0	0	0	0	0	0	2	0	0	0	3	0	0	1	1	0	0	0	0	0	0		0	0	0	0	1	0	0	0	0	0	0	0	0	0	0
38	10/23/2017	8	IHNV	No	GDM	TEP	none	1	0	0	Y	Y	0	0	2	0	0	0	0	0	0	0	0	0	0	0	0	0	0	0	0	0	0		0	0	0	0	1	0	0	0	0	0	0	0	0	0	0
39	10/23/2017	8	IHNV	No	GDM	TEP	none	1	0	0	Y	Y	0	1	2	0	0	0	0	0	0	0	0	0	0	0	0	0	0	0	0	0	0	ISH score is based on a greater proportion of blastic hematopoietic cells and neutrophil precursors;	0	0	0	0	1	0	0	0	0	0	0	0	0	0	0
40	10/23/2017	8	IHNV	No	GDM	ISH	none	1	0	0	Y	Y	0	1	1	0	0	0	0	0	0	0	0	0	0	0	0	0	0	0	0	0	0	ISH score is based on a greater proportion of blastic hematopoietic cells and neutrophil precursors;	0	0	1	0	0	0	0	0	0	0	0	0	0	0	0
41	10/23/2017	8	IHNV	Yes	GDM	ISH	none	1	0	0	Y	Y	0	1	2	0	0	0	0	0	0	0	0	0	0	0	0	0	0	0	0	0	0	ISH score is based on a greater proportion of blastic hematopoietic cells;	0	0	0	0	0	0	0	0	0	0	0	1	0	0	0
42	10/23/2017	8	IHNV	Yes	GDM	ISH	none	1	0	0	Y	Y	0	1	1	0	0	0	0	0	0	0	0	0	0	0	0	0	0	0	0	0	0	ISH score is based on a greater proportion of blastic hematopoietic cells;	0	0	1	0	0	0	0	0	0	0	0	0	0	0	0
43	10/23/2017	8	IHNV	Yes	GDM	TEP	none	1	0	0	Y	Y	0	0	2	1	0	0	0	0	0	0	0	0	0	0	0	0	0	0	0	0	0		0	0	0	0	0	0	0	0	0	0	0	0	0	0	0
44	10/23/2017	8	IHNV	Yes	GDM	ISH	none	1	0	0	Y	Y	0	1	0	0	0	0	0	0	0	1	0	0	0	0	0	0	0	0	0	0	0	ISP(mild); ISH score is based on a greater proportion of blastic hematopoietic cells;	0	0	0	0	0	0	0	0	0	0	0	0	0	0	0
45	10/23/2017	8	IHNV	Yes	GDM	TEP	none	1	0	0	Y	Y	0	1	1	0	0	0	0	0	0	0	0	0	0	0	0	0	0	0	0	0	0	a few tubules have epithelial cells with clear, well-demarcated, cytoplasmic vacuoles; ISH score is based on a greater proportion of blastic hematopoietic cells;	0	0	0	0	0	0	0	0	0	0	0	0	0	0	0
46	10/23/2017	8	IHNV	Yes	GDM	TEP	none	1	0	0	Y	Y	0	0	1	0	0	0	0	0	0	0	0	0	0	0	0	0	0	0	0	0	0		0	0	0	0	0	0	0	0	0	0	0	0	0	0	0
47	10/23/2017	8	IHNV	Yes	GDM	TEP	none	1	0	0	Y	Y	0	0	1	0	0	0	0	0	0	0	0	0	0	0	0	0	0	0	0	0	0		0	0	0	0	0	0	0	0	0	0	0	0	0	0	0
48	10/23/2017	8	IHNV	Yes	GDM,MP	KGR	none	1	0	0	Y	Y	0	0	2	0	0	0	0	0	0	0	0	0	0	0	0	0	0	1	0	0	0		0	0	0	0	0	0	0	0	0	0	0	0	0	0	0
49	10/28/2017	8	IHNV	No	GDM	ICN,RTN	ICN,RTN	1	0	0	N	Y	0	0	1	0	0	0	0	0	0	1	3	0	0	3	0	0	0	0	0	0	0		0	0	0	0	1	0	0	0	0	0	0	0	0	0	0
50	10/28/2017	8	IHNV	No	GDM	TEP	none	1	1	0	Y	Y	0	0	2	1	0	0	0	0	0	0	0	0	0	0	0	0	0	0	0	0	0	hematopoietic cells include a greater proportion of neutrophil precursors;	0	0	0	0	0	0	0	0	0	0	0	0	0	0	0
51	10/28/2017	8	IHNV	No	GDM	ISH	none	1	0	0	Y	Y	0	1	1	0	0	0	1	0	0	0	0	0	0	0	0	0	0	0	0	0	0		0	0	0	0	0	0	0	0	0	0	0	0	0	0	0
52	10/28/2017	8	IHNV	No	GDM	ISH	none	1	0	0	Y	Y	0	1	2	0	0	0	1	0	0	0	0	0	0	0	0	0	0	0	0	0	0	ISP is probably erythrophagocytosis;	0	0	0	0	0	0	0	0	0	0	0	1	0	0	0
53	10/28/2017	8	IHNV	No	GDM	TEP	none	0	0	0	Y	Y	0	0	2	0	0	0	0	0	0	0	0	0	0	0	0	0	0	0	0	0	0		0	0	0	0	0	0	0	0	0	0	0	0	0	0	0
54	10/28/2017	8	IHNV	No	GDM	ISH	none	1	0	0	Y	Y	0	1	1	0	0	0	1	0	0	0	0	0	0	0	0	0	0	0	0	0	0		0	0	0	0	1	0	0	0	0	0	0	0	0	0	0
55	10/28/2017	8	IHNV	No	GDM	TEP	none	1	0	0	Y	Y	0	0	1	0	0	0	0	0	0	0	0	0	0	0	0	0	0	0	0	0	0		0	0	0	0	0	0	0	0	0	0	0	0	0	0	0
56	10/28/2017	8	IHNV	No	GDM	TEP	none	1	0	0	Y	Y	0	0	1	0	0	0	0	0	0	0	0	0	0	0	0	0	0	0	0	0	0		0	0	0	0	0	0	0	0	0	0	0	0	0	0	0
57	10/28/2017	8	IHNV	Yes	GDM	none	none	1	0	0	Y	N	0	0	NP	0	NP	0	0	0	NP	0	0	0	NP	NP	NP	0	NP	0	0	0	0		0	0	0	0	0	0	0	0	0	0	0	0	0	0	0
58	10/28/2017	8	IHNV	Yes	GDM	TEP	none	1	0	0	Y	Y	0	0	1	0	0	0	1	0	0	0	0	0	0	0	0	0	0	0	0	0	0		0	0	0	0	0	0	0	0	0	0	0	0	0	0	0
59	10/28/2017	8	IHNV	Yes	GDM,MP	TEP	none	1	0	0	Y	Y	0	0	2	0	0	0	1	0	0	0	0	0	0	0	0	0	0	0	0	0	0		0	0	0	0	0	0	0	0	0	0	0	0	0	0	0
60	10/28/2017	8	IHNV	Yes	GDM	TEP	none	1	0	0	Y	Y	0	0	1	0	0	0	0	0	0	0	0	0	0	0	0	0	0	0	0	0	0		0	0	0	0	0	0	0	0	0	0	0	0	0	0	0
61	10/28/2017	8	IHNV	Yes	GDM	TEP	none	1	0	0	Y	Y	0	1	2	0	0	0	1	0	0	0	0	0	0	0	0	0	0	0	0	0	0	ISH score is based on a greater proportion of blastic hematopoietic cells;	0	0	0	0	0	0	0	0	0	0	0	0	0	0	0
62	10/28/2017	8	IHNV	Yes	GDM	TEP	none	1	0	0	Y	Y	0	0	1	0	0	0	1	0	0	0	0	0	0	0	0	0	0	0	0	0	0		0	0	0	0	0	0	0	0	0	0	0	0	0	0	0
63	10/28/2017	8	IHNV	Yes	GDM	none	none	1	0	0	Y	N	0	0	NP	0	NP	0	0	0	NP	0	0	0	NP	NP	NP	0	NP	0	0	0	0		0	0	0	0	0	0	0	0	0	0	0	0	0	0	0
64	10/28/2017	8	IHNV	Yes	GDM	TEP	none	1	0	0	Y	Y	0	0	2	0	0	0	1	0	0	0	0	0	0	0	0	0	0	0	0	0	0		0	0	0	0	0	0	0	0	0	0	0	0	0	0	0
65	2017-03-11	29	Saline control	No	GDM	none	none	1	1	0	Y	Y	0	0	0	0	0	0	0	0	0	0	0	0	0	0	0	0	0	0	0	0	0		0	0	0	0	0	0	0	0	0	0	0	0	0	0	0
66	2017-03-11	29	Saline control	No	GDM	TEP	none	1	1	0	Y	Y	0	0	1	0	0	0	0	0	0	0	0	0	0	0	0	0	0	0	0	0	0		0	0	0	0	0	0	0	0	0	0	0	0	0	0	0
67	2017-03-11	29	Saline control	No	GDM	ENL	none	1	1	0	Y	Y	0	0	0	0	0	0	0	0	0	0	0	0	0	0	0	0	0	0	0	0	0		0	0	0	0	1	0	0	0	0	0	0	0	0	0	0
68	2017-03-11	29	Saline control	No	GDM	ENL	none	1	0	0	Y	Y	0	0	0	1	0	0	1	0	0	0	0	0	0	0	0	0	0	0	0	0	0	section contains only 1 glomerulus and ~10 tubules;	0	0	0	0	1	0	0	0	0	0	0	0	0	0	0
69	2017-03-11	29	Saline control	No	GDM	SMI	none	1	1	0	Y	Y	0	0	0	0	0	0	0	0	0	0	0	0	0	0	0	0	NP	0	0	0	0	trunk kidney part of section is only ~500 µm in diameter, and it does not include glomeruli;	0	0	0	0	0	0	0	0	0	0	0	0	0	0	0
70	2017-03-11	29	Saline control	No	GDM,MP	ENL	none	1	0	0	Y	Y	0	0	1	0	0	0	0	0	0	0	0	0	0	0	0	0	0	0	0	0	0	hematopoietic cells include a greater proportion of neutrophil precursors;	0	0	0	0	1	0	0	0	0	0	0	0	0	0	0
71	2017-03-11	29	Saline control	No	GDM,MP	ENL	none	1	0	0	Y	N	0	0	NP	0	NP	0	1	0	NP	0	0	0	NP	NP	NP	0	NP	0	0	0	0	hematopoietic cells include a greater proportion of neutrophil precursors;	0	0	1	0	1	0	0	0	0	0	0	0	0	0	0
72	2017-03-11	29	Saline control	No	GDM	TEP	none	1	1	0	Y	Y	0	0	1	0	0	0	1	0	0	0	0	0	0	0	0	0	0	0	0	0	0		0	0	0	0	0	0	0	0	0	0	0	0	0	0	0
73	2017-03-11	29	Saline control	Yes	GDM	ENL	none	1	0	0	Y	Y	0	0	1	0	0	0	0	0	0	0	0	0	0	0	0	0	0	0	0	0	0		0	0	0	0	1	0	0	0	0	0	0	0	0	0	0
74	2017-03-11	29	Saline control	Yes	GDM	none	none	1	0	0	Y	Y	0	0	0	0	0	0	0	0	0	0	0	0	0	0	0	0	0	0	0	0	0		0	0	0	0	0	0	0	0	0	0	0	0	0	0	0
75	2017-03-11	29	Saline control	Yes	GDM	HEM	none	1	1	0	Y	Y	0	0	0	0	0	0	1	0	0	0	0	0	0	0	0	0	0	0	0	0	0		0	0	0	0	0	0	0	0	0	0	0	0	0	0	0
76	2017-03-11	29	Saline control	Yes	GDM	none	none	1	1	0	Y	Y	0	0	0	0	0	0	0	0	0	0	0	0	0	0	0	0	0	0	0	0	0		0	0	0	0	0	0	0	0	0	0	0	0	0	0	0
77	2017-03-11	29	Saline control	Yes	GDM	KUD	none	1	1	0	Y	Y	0	0	0	0	0	0	1	0	0	0	0	0	0	0	0	0	0	0	0	0	0		0	0	0	0	0	0	0	0	0	0	0	0	0	0	0
78	2017-03-11	29	Saline control	Yes	GDM	hematopoietic cells include a greater proportion of neutrophil precursors	none	1	0	0	Y	Y	0	0	0	0	0	0	1	0	0	0	0	0	0	0	0	0	0	0	0	0	0	hematopoietic cells include a greater proportion of neutrophil precursors;	0	0	0	0	0	0	0	0	0	0	0	0	0	0	0
79	2017-03-11	29	Saline control	Yes	GDM	GRP	none	1	0	0	Y	Y	0	0	1	1	0	0	0	0	0	0	0	0	0	0	0	0	0	0	0	0	0	transition between head kidney and trunk kidney contains abundant immature tubules;	0	0	0	0	0	0	0	0	0	0	0	0	0	0	0
81	2017-08-11	29	PRV	No	GDM	TEP	none	1	0	0	Y	Y	0	0	1	0	0	0	0	0	0	0	0	0	0	0	0	0	0	0	0	0	0		0	0	0	0	0	0	0	0	0	0	0	0	0	0	0
82	2017-08-11	29	PRV	No	GDM,MP	TEP	none	1	1	0	Y	Y	0	0	1	0	0	0	0	0	0	0	0	0	0	0	0	0	0	0	0	0	0		0	0	0	0	0	0	0	0	0	0	0	0	0	0	0
83	2017-08-11	29	PRV	No	GDM	SMI	none	1	0	0	Y	Y	0	0	1	0	0	0	0	0	0	0	0	0	0	0	0	0	0	0	0	0	0		0	0	0	0	0	0	0	0	0	0	0	0	0	0	0
84	2017-08-11	29	PRV	No	GDM	TEP	none	1	0	0	Y	Y	0	0	1	1	0	0	0	0	0	0	0	0	0	0	0	0	0	0	0	0	0		0	0	0	0	1	0	0	0	0	0	0	0	0	0	0
85	2017-08-11	29	PRV	No	GDM	TEP	none	1	1	0	Y	Y	0	0	1	0	0	0	0	0	0	0	0	0	0	0	0	0	0	0	0	0	0		0	0	0	0	0	0	0	0	0	0	0	0	0	0	0
86	2017-08-11	29	PRV	No	GDM	TEP	none	1	0	0	Y	Y	0	0	1	0	0	0	0	0	0	0	0	0	0	0	0	0	0	0	0	0	0		0	0	0	0	0	0	0	0	0	0	0	0	0	0	0
87	2017-08-11	29	PRV	No	GDM	ENL	none	1	0	0	Y	Y	0	0	1	0	0	0	0	0	0	0	0	0	0	0	0	0	0	0	0	0	0		0	0	0	0	1	0	0	0	0	0	0	0	0	0	0
88	2017-08-11	29	PRV	No	GDM	ENL	none	1	0	0	Y	Y	0	0	1	0	0	0	0	0	0	0	0	0	0	0	0	0	0	0	0	0	0		0	0	0	0	1	0	0	0	0	0	0	0	0	0	0
89	2017-08-11	29	PRV	Yes	GDM	TEP	none	1	0	0	Y	Y	0	0	1	0	0	0	0	0	0	0	0	0	0	0	0	0	0	0	0	0	0		0	0	0	0	0	0	0	0	0	0	0	0	0	0	0
90	2017-08-11	29	PRV	Yes	GDM	TEP	none	1	0	0	Y	Y	0	0	1	0	0	0	0	0	0	0	0	0	0	0	0	0	0	0	0	0	0		0	0	0	0	0	0	0	0	0	0	0	0	0	0	0
91	2017-08-11	29	PRV	Yes	GDM	TEP	none	1	0	0	Y	Y	0	0	1	0	0	0	0	0	0	0	0	0	0	0	0	0	0	0	0	0	0		0	0	0	0	0	0	0	0	0	0	0	0	0	0	0
92	2017-08-11	29	PRV	Yes	GDM	TEP	none	1	0	0	Y	Y	0	0	1	0	0	0	0	0	0	0	0	0	0	0	0	0	0	0	0	0	0		0	0	0	0	0	0	0	0	0	0	0	0	0	0	0
93	2017-08-11	29	PRV	Yes	GDM,MP	TEP	none	1	0	0	Y	Y	0	0	1	0	0	0	1	0	0	0	0	0	0	0	0	0	0	0	0	0	0		0	0	1	0	0	0	0	0	0	0	0	0	0	0	0
94	2017-08-11	29	PRV	Yes	GDM	TEP	none	1	1	0	Y	Y	0	0	2	0	0	0	0	0	0	0	0	0	0	0	0	0	0	0	0	0	0		0	0	0	0	1	0	0	0	0	0	0	0	0	0	0
95	2017-08-11	29	PRV	Yes	GDM	GRP	none	1	0	0	Y	Y	0	0	1	2	0	0	0	0	0	0	0	0	0	0	0	0	0	0	0	0	0		0	0	0	0	0	0	0	0	0	0	0	0	0	0	0
96	2017-08-11	29	PRV	Yes	GDM	ENL	none	1	0	0	Y	Y	0	0	1	0	0	0	0	0	0	0	0	0	0	0	0	0	0	0	0	0	0		0	0	0	0	1	0	0	0	0	0	0	0	0	0	0
97	13/11/2017	29	IHNV	No	GDM	none	none	1	1	0	Y	Y	0	0	0	0	0	0	0	0	0	0	0	0	0	0	0	0	0	0	0	0	0	section contains only 2 glomeruli and ~10 tubules; hematopoietic cells include a greater proportion of neutrophil precursors;	0	0	0	0	0	0	0	0	0	0	0	0	0	0	0
98	13/11/2017	29	IHNV	No	GDM	ENL	none	1	1	1	Y	Y	0	0	1	0	0	0	0	0	0	0	0	0	0	0	0	0	0	0	0	0	0	hematopoietic cells include a greater proportion of neutrophil precursors;	0	0	0	0	1	0	0	0	0	0	0	0	0	0	0
99	13/11/2017	29	IHNV	No	GDM	EPL	none	1	0	0	Y	N	0	1	NP	0	NP	0	0	0	NP	0	0	0	NP	NP	NP	0	NP	0	0	0	0		0	0	1	0	0	0	0	0	0	0	0	1	0	0	0
100	13/11/2017	29	IHNV	No	GDM	HEM	none	1	2	0	Y	N	0	0	NP	0	NP	0	1	0	NP	0	0	0	NP	NP	NP	0	NP	0	0	0	0	hematopoietic cells include a greater proportion of neutrophil precursors;	0	0	0	0	1	0	0	0	0	0	0	0	0	0	0
101	13/11/2017	29	IHNV	No	GDM	none	none	1	0	0	Y	N	0	1	NP	0	NP	0	0	0	NP	0	0	0	NP	NP	NP	0	NP	0	0	0	0	ISH - hematopoietic cells include a greater proportion of neutrophil precursors;	0	0	0	0	0	0	0	0	0	0	0	0	0	0	0
102	13/11/2017	29	IHNV	No	GDM	none	none	0	1	0	Y	N	0	0	NP	0	NP	0	0	0	NP	0	0	0	NP	NP	NP	0	NP	0	0	0	0	hematopoietic cells include a greater proportion of neutrophil precursors;	0	0	0	0	0	0	0	0	0	0	0	0	0	0	0
103	13/11/2017	29	IHNV	No	GDM	none	none	1	1	0	Y	N	0	0	NP	0	NP	0	0	0	NP	0	0	0	NP	NP	NP	0	NP	0	0	0	0	hematopoietic cells include a greater proportion of neutrophil precursors;	0	0	0	0	0	0	0	0	0	0	0	0	0	0	0
104	13/11/2017	29	IHNV	No	GDM,MP	ENL	none	1	1	0	Y	N	0	0	NP	0	NP	0	0	0	NP	0	0	0	NP	NP	NP	0	NP	0	0	0	0		0	0	1	0	2	0	0	0	0	0	0	0	0	0	0
105	13/11/2017	29	IHNV	Yes	GDM	TEP	none	1	1	0	Y	Y	0	0	1	0	0	0	0	0	0	0	0	0	0	0	0	0	0	0	0	0	0		0	0	0	0	0	0	0	0	0	0	0	0	0	0	0
106	13/11/2017	29	IHNV	Yes	GDM	head kidney margin - abundant immature tubules	none	1	0	0	Y	Y	0	0	1	0	0	0	0	0	0	0	0	0	0	0	0	0	0	0	0	0	0	transition between head kidney and trunk kidney contains abundant immature tubules;	0	0	0	0	0	0	0	0	0	0	0	0	0	0	0
107	13/11/2017	29	IHNV	Yes	GDM	none	none	1	0	0	Y	N	0	0	NP	0	NP	0	0	0	NP	0	0	0	NP	NP	NP	0	NP	0	0	0	0		0	0	0	0	0	0	0	0	0	0	0	0	0	0	0
108	13/11/2017	29	IHNV	Yes	GDM	HEM	none	1	1	0	Y	Y	0	0	0	0	0	0	1	0	0	0	0	0	0	0	0	0	0	0	0	0	0		0	0	0	0	0	0	0	0	0	0	0	0	0	0	0
109	13/11/2017	29	IHNV	Yes	GDM	ENL	none	1	1	0	Y	N	0	0	NP	0	NP	0	1	0	NP	0	0	0	NP	NP	NP	0	NP	0	0	0	0		0	0	0	0	1	0	0	0	0	0	0	0	0	0	0
110	13/11/2017	29	IHNV	Yes	GDM	none	none	1	1	0	Y	N	0	0	NP	0	NP	0	0	0	NP	0	0	0	NP	NP	NP	0	NP	0	0	0	0		0	0	0	0	0	0	0	0	0	0	0	0	0	0	0
111	13/11/2017	29	IHNV	Yes	GDM	TEP	none	1	0	0	Y	Y	0	0	1	0	0	0	1	0	0	0	0	0	0	0	0	0	0	0	0	0	0	trunk kidney part of section is only ~500 µm in diameter;	0	0	0	0	0	0	0	0	0	0	0	0	0	0	0
112	13/11/2017	29	IHNV	Yes	GDM	none	none	1	0	0	Y	N	0	0	NP	0	NP	0	0	0	NP	0	0	0	NP	NP	NP	0	NP	0	0	0	0		0	0	0	0	0	0	0	0	0	0	0	0	0	0	0
113	2017-12-08	64	Saline control	No	GDM	GRP	none	1	1	2	Y	Y	0	0	1	1	0	0	1	0	0	0	0	0	0	0	0	0	0	0	0	0	0	hematopoietic cells include a greater proportion of neutrophil precursors;	0	0	0	0	0	0	0	0	0	0	0	0	0	0	0
114	2017-12-08	64	Saline control	No	GDM	HHD	none	1	0	2	Y	Y	0	0	1	0	0	0	0	0	0	0	0	0	0	0	0	0	0	0	0	0	0	Good example - hematopoietic cells include a greater proportion of neutrophil precursors;	0	0	0	0	0	0	0	0	0	0	0	0	0	0	0
115	2017-12-08	64	Saline control	No	GDM,MP	none	none	1	1	2	Y	N	0	0	NP	0	NP	0	0	0	NP	0	0	0	NP	NP	NP	0	NP	0	0	0	0	hematopoietic cells include a greater proportion of neutrophil precursors;	0	0	0	0	0	0	0	0	0	0	0	0	0	0	0
116	2017-12-08	64	Saline control	No	GDM	TEP	none	1	0	2	Y	Y	0	0	1	0	0	0	0	0	0	0	0	0	0	0	0	0	0	0	0	0	0		0	0	1	0	0	0	0	0	0	0	0	0	0	0	0
117	2017-12-08	64	Saline control	No	GDM	FPL	none	1	0	1	Y	Y	1	0	1	0	0	0	1	0	0	0	0	0	0	0	0	0	0	0	0	0	0		0	0	1	0	1	0	0	0	0	0	0	0	0	0	0
118	2017-12-08	64	Saline control	No	GDM	MIN	none	1	0	2	Y	Y	0	0	0	0	0	1	0	0	0	0	0	0	0	0	0	0	0	0	0	0	0	MIN involves a single tubule dilated by foci of mineral in an area 500 µm long and up to 100 µm thick;	0	0	0	0	1	0	0	0	0	0	0	0	0	0	0
119	2017-12-08	64	Saline control	No	GDM	FPL	none	1	0	1	Y	Y	0	0	1	0	0	0	0	0	0	0	0	0	0	0	0	0	0	0	0	0	0		0	0	0	0	1	0	0	0	0	0	0	0	0	0	0
120	2017-12-08	64	Saline control	No	GDM	ENL	none	1	0	1	Y	Y	0	0	1	0	0	0	0	0	0	0	0	0	0	0	0	0	0	0	0	0	0		0	0	0	0	1	0	0	0	0	0	0	0	0	0	0
121	2017-12-08	64	Saline control	Yes	GDM	PVL	none	1	0	2	Y	Y	0	0	1	0	0	0	0	0	0	0	0	0	0	0	0	0	0	0	0	0	0		0	0	0	0	0	0	0	0	0	0	0	0	0	0	0
122	2017-12-08	64	Saline control	Yes	GDM	PMP	none	1	0	2	Y	Y	0	0	0	0	0	0	1	0	0	0	0	0	0	0	0	0	0	0	0	0	0		0	0	0	0	0	0	0	0	0	0	0	0	0	0	0
123	2017-12-08	64	Saline control	Yes	GDM	MGN	none	1	0	2	Y	Y	0	0	1	0	0	0	1	0	0	0	0	0	0	0	0	0	1	0	0	0	0		0	0	0	0	0	0	0	0	0	0	0	0	0	0	0
124	2017-12-08	64	Saline control	Yes	GDM	TEP	none	1	0	1	Y	Y	0	0	1	0	0	0	0	0	0	0	0	0	0	0	0	0	0	0	0	0	0		0	0	0	0	0	0	0	0	0	0	0	0	0	0	0
125	2017-12-08	64	Saline control	Yes	GDM	none	none	1	0	1	Y	Y	0	0	0	0	0	0	0	0	0	0	0	0	0	0	0	0	0	0	0	0	0	transition between head kidney and trunk kidney contains abundant immature tubules;	0	0	0	0	0	0	0	0	0	0	0	0	0	0	0
126	2017-12-08	64	Saline control	Yes	GDM,MP	HHD	none	1	0	2	Y	Y	0	0	1	0	0	0	0	0	0	0	0	0	0	0	0	0	0	0	0	0	0	a few tubules have epithelial cells with clear, well-demarcated, cytoplasmic vacuoles;	0	0	1	0	0	0	0	0	0	0	0	0	0	0	0
127	2017-12-08	64	Saline control	Yes	GDM	CPL	none	1	0	1	Y	Y	0	0	0	0	0	0	0	0	0	0	0	0	0	0	0	0	0	0	0	0	0		0	0	0	0	0	0	0	0	0	0	0	0	0	0	0
128	2017-12-08	64	Saline control	Yes	GDM	ENL	none	1	0	1	Y	N	0	0	NP	0	NP	0	0	0	NP	0	0	0	NP	NP	NP	0	NP	0	0	0	0		0	0	0	0	1	0	0	0	0	0	0	0	0	0	0
129	2017-12-13	64	PRV	No	GDM	CPL	none	1	0	2	Y	Y	0	0	0	0	0	0	0	0	0	0	0	0	0	0	0	0	0	0	0	0	0		0	0	0	0	0	0	0	0	0	0	0	0	0	0	0
130	2017-12-13	64	PRV	No	GDM	ENL	none	1	0	1	y	y	0	0	1	0	0	0	1	0	0	0	0	0	0	0	0	0	0	0	0	0	0		0	0	0	0	1	0	0	0	0	0	0	0	0	0	0
131	2017-12-13	64	PRV	No	GDM	none	none	1	0	2	Y	Y	0	0	0	0	0	0	0	0	0	0	0	0	0	0	0	0	0	0	0	0	0		0	0	0	0	0	0	0	0	0	0	0	0	0	0	0
132	2017-12-13	64	PRV	No	GDM	ENL	none	1	0	2	Y	Y	0	0	0	0	0	0	0	0	0	0	0	0	0	0	0	0	0	0	0	0	0		0	0	0	0	1	0	0	0	0	0	0	0	0	0	0
133	2017-12-13	64	PRV	No	GDM	FPL	none	1	0	2	Y	Y	0	0	1	1	0	0	1	0	0	0	0	0	0	0	0	0	0	0	0	0	0		0	0	0	0	0	0	0	0	0	0	0	0	0	0	0
134	2017-12-13	64	PRV	No	GDM	PVL	none	1	0	2	Y	Y	0	0	0	0	0	0	0	0	0	0	0	0	0	0	0	0	0	0	0	0	0		0	0	0	0	1	0	0	0	0	0	0	0	0	0	0
135	2017-12-13	64	PRV	No	GDM	ENL	none	1	0	2	Y	Y	0	0	0	0	0	0	1	0	0	0	0	0	0	0	0	0	0	0	0	0	0		0	0	0	0	1	0	0	0	0	0	0	0	0	0	0
136	2017-12-13	64	PRV	No	GDM	FPL	none	1	1	2	Y	Y	0	0	0	0	0	0	1	0	0	0	0	0	0	0	0	0	0	0	0	0	0		0	0	0	0	1	0	0	0	0	0	0	0	0	0	0
137	2017-12-13	64	PRV	Yes	GDM,MP	GRP	none	1	0	1	Y	Y	0	0	0	1	0	0	0	0	0	0	0	0	0	0	0	0	0	0	0	0	0		0	0	0	0	0	0	0	0	0	0	0	0	0	0	0
138	2017-12-13	64	PRV	Yes	GDM	TEP	none	1	0	2	Y	Y	0	0	1	0	0	0	0	0	0	0	0	0	0	0	0	0	0	0	0	0	0		0	0	0	0	0	0	0	0	0	0	0	0	0	0	0
139	2017-12-13	64	PRV	Yes	GDM	FPL	none	1	0	2	Y	Y	0	0	1	0	0	0	0	0	0	0	0	0	0	0	0	0	0	0	0	0	0		0	0	0	0	0	0	0	0	0	0	0	0	0	0	0
140	2017-12-13	64	PRV	Yes	GDM	PVL	none	1	0	2	Y	Y	0	0	1	0	0	0	0	0	0	0	0	0	0	0	0	0	0	0	0	0	0		0	0	0	0	0	0	0	0	0	0	0	0	0	0	0
141	2017-12-13	64	PRV	Yes	GDM	FPL	none	1	0	2	Y	Y	0	0	0	0	0	0	1	0	0	0	0	0	0	0	0	0	0	0	0	0	0		0	0	0	0	0	0	0	0	0	0	0	0	0	0	0
142	2017-12-13	64	PRV	Yes	GDM	none	none	1	0	1	Y	Y	0	0	0	0	0	0	0	0	0	0	0	0	0	0	0	0	0	0	0	0	0		0	0	0	0	0	0	0	0	0	0	0	0	0	0	0
143	2017-12-13	64	PRV	Yes	GDM	FPL	none	1	0	2	Y	Y	0	0	1	0	0	0	1	0	0	0	0	0	0	0	0	0	1	0	0	0	0	40-µm-diameter thrombus (35.8 x 117);	0	0	0	0	0	0	0	0	0	0	0	0	0	0	0
144	2017-12-13	64	PRV	Yes	GDM	FPL	none	1	0	2	Y	Y	0	0	1	0	0	0	0	0	0	0	0	0	0	0	0	0	0	0	0	0	0		0	0	1	0	0	0	0	0	0	0	0	0	0	0	0
145	2017-12-18	64	IHNV	No	GDM	FPL	none	1	0	2	Y	Y	0	0	1	0	0	0	0	0	0	0	0	0	0	0	0	0	0	0	0	0	0		0	0	0	0	0	0	0	0	0	0	0	0	0	0	0
146	2017-12-18	64	IHNV	No	GDM	TEP	none	1	1	1	Y	Y	0	0	1	0	0	0	1	0	0	0	0	0	0	0	0	0	0	0	0	0	0		0	0	0	0	0	0	0	0	0	0	0	0	0	0	0
147	2017-12-18	64	IHNV	No	GDM	ENL	none	1	0	2	Y	Y	0	0	1	0	0	0	1	0	0	0	0	0	0	0	0	0	0	0	0	0	0		0	0	0	0	1	0	0	0	0	0	0	0	0	0	0
148	2017-12-18	64	IHNV	No	GDM,MP	FPL	none	1	1	2	Y	Y	0	0	0	0	0	0	0	0	0	0	0	0	0	0	0	0	0	0	0	0	0	hematopoietic cells include a greater proportion of neutrophil precursors;	0	0	0	0	0	0	0	0	0	0	0	0	0	0	0
149	2017-12-18	64	IHNV	No	GDM	ENL	none	1	0	2	Y	Y	0	0	0	0	0	0	0	0	0	0	0	0	0	0	0	0	0	0	0	0	0		0	0	0	0	1	0	0	0	0	0	0	0	0	0	0
150	2017-12-18	64	IHNV	No	GDM	PVL	none	1	0	2	Y	Y	0	0	0	0	0	0	1	0	0	0	0	0	0	0	0	0	0	0	0	0	0		0	0	0	0	0	0	0	0	0	0	0	0	0	0	0
151	2017-12-18	64	IHNV	No	GDM	HEM	none	1	1	2	Y	Y	0	0	0	0	0	0	1	0	0	0	0	0	0	0	0	0	0	0	0	0	0		0	0	0	0	0	0	0	0	0	0	0	0	0	0	0
152	2017-12-18	64	IHNV	No	GDM	CPL	none	1	1	2	Y	Y	0	0	0	0	0	0	1	0	0	0	0	0	0	0	0	0	0	0	0	0	0		0	0	0	0	1	0	0	0	0	0	0	0	0	0	0
153	2017-12-18	64	IHNV	Yes	GDM	CPL	none	1	0	1	Y	Y	0	0	1	0	0	0	0	0	0	0	0	0	0	0	0	0	0	0	0	0	0	a few tubules have epithelial cells with clear, well-demarcated, cytoplasmic vacuoles;	0	0	0	0	0	0	0	0	0	0	0	0	0	0	0
154	2017-12-18	64	IHNV	Yes	GDM	PVL	none	1	1	1	Y	Y	0	0	1	1	0	0	1	0	0	0	0	0	0	0	0	0	0	0	0	0	0		0	0	0	0	0	0	0	0	0	0	0	0	0	0	0
155	2017-12-18	64	IHNV	Yes	GDM	none	none	1	0	1	Y	N	0	0	NP	0	NP	0	0	0	NP	0	0	0	NP	NP	NP	0	NP	0	0	0	0		0	0	0	0	0	0	0	0	0	0	0	0	0	0	0
156	2017-12-18	64	IHNV	Yes	GDM	MDN	none	1	0	1	Y	Y	0	0	0	0	0	0	0	0	0	0	0	0	0	0	0	0	0	0	0	0	0		0	0	0	0	1	0	0	0	0	0	0	0	0	0	0
157	2017-12-18	64	IHNV	Yes	GDM	ENL	none	1	0	2	Y	Y	0	0	1	0	0	0	0	0	0	0	0	0	0	0	0	0	0	0	0	0	0		0	0	0	0	1	0	0	0	0	0	0	0	0	0	0
158	2017-12-18	64	IHNV	Yes	GDM	ENL	none	1	0	1	Y	Y	0	0	0	0	0	0	0	0	0	0	0	0	0	0	0	0	0	0	0	0	0		0	0	0	0	1	0	0	0	0	0	0	0	0	0	0
159	2017-12-18	64	IHNV	Yes	GDM,MP	GRP	none	1	1	1	Y	Y	0	0	1	1	0	0	1	0	0	0	0	0	0	0	0	0	0	0	0	0	0	hematopoietic cells include a greater proportion of neutrophil precursors;	0	0	0	0	0	0	0	0	0	0	0	0	0	0	0
160	2017-12-18	64	IHNV	Yes	GDM	PVL	none	1	1	1	Y	Y	0	0	1	0	0	0	0	0	0	0	0	0	0	0	0	0	0	0	0	0	0		0	0	0	0	0	0	0	0	0	0	0	0	0	0	0
[truncated: 45 more columns]

## Sheet: qPCR Primers
Polinski et al 2021, Innate antiviral defense demonstrates high energetic efficiency in a bony fish. BMC Biology 19, 138
qPCR Primers
Gene Target	Protein coded	Forward Sequence (5'→3')	Reverse Sequence (5'→3')	Product (bp)
mx1	Myxovirus resistence	CGCTACCTGGTGCTGCA	GCCCTCTTGCTGCCGA	122
rsad2	Viperin	GGCACAGCAGCATCAGC	CACCACTCGAGCCGCA	241
eif2ak2	Protein Kinase-R	CGCTACTACACCGCCTGG	CTCCTCCCTGCGTTTGGG	195
il1b	Interlukin-1β	GGAGAGGTTAAAGGGTGGCGA	CGCCGACTCCAACTCCAACA	121
actb	β-Actin	CAGGGAGAAGATGACCCAGA	GAGCGTAGCCCTCGTAGATG	167
